# Supplementary material for: Geometric principles underlying the proliferation of a model cell system
Source: Nat Commun. 2020 Aug 18;11:4149. doi: 10.1038/s41467-020-17988-7 (PMC7434903; doi:10.1038/s41467-020-17988-7)
Supplement: Supplementary file 17 — Source Data [file 41467_2020_17988_MOESM17_ESM.zip]

Archive with 4 entries (4 files):
- Wu2020_nucleoid_analysis_raw_data/Wu2020_nucleoidAnalysis_manuscript_figures.html
- Wu2020_nucleoid_analysis_raw_data/Wu2020_nucleoidAnalysis_manuscript_figures.mlx
- Wu2020_nucleoid_analysis_raw_data/Wu2020_nucleoidRawData.csv
- Wu2020_nucleoid_analysis_raw_data/Wu2020_nucleoidRawData.mat
