# Supplementary material for: Geometric principles underlying the proliferation of a model cell system
Source: Nat Commun. 2020 Aug 18;11:4149. doi: 10.1038/s41467-020-17988-7 (PMC7434903; doi:10.1038/s41467-020-17988-7)
Supplement: Supplementary file 17 — Source Data [file 41467_2020_17988_MOESM17_ESM.zip › Wu2020_nucleoid_analysis_raw_data/Wu2020_nucleoidRawData.csv]

CentroidX	CentroidY	Area	Width	Dist	Theta	Orientation	Eccentricity	Circularity	frame	CellNo	CellType	ChannelWidth	CellFilter	Filename	Label	LabelAlt
2.6015	11.2387115384615	1.5023125	1.075	2.22123850747492	1.69895918747232	72.9330555183578	0.821915023237252	0.5696101250653	1	1	rod	0.85	*rod*.mat	20140828_s1.fr1-28.rod1.mat	Rod	Rod
2.31759842519685	13.4417322834646	1.46764375	1.1825	2.39177117673693	1.53608246074995	89.2388095585968	0.900396895865112	0.43506945412942	1	1	rod	0.85	*rod*.mat	20140828_s1.fr1-28.rod1.mat	Rod	Rod
2.400609375	15.8320625	1.849	1.075	2.66222179829673	1.46831013478093	82.3954800284432	0.859453102835019	0.511214596844866	1	1	rod	0.85	*rod*.mat	20140828_s1.fr1-28.rod1.mat	Rod	Rod
2.67297297297297	18.4803153153153	1.28274375	1.075	2.36635717162449	1.62076267052927	80.4646343075216	0.86084396283796	0.508869012266848	1	1	rod	0.85	*rod*.mat	20140828_s1.fr1-28.rod1.mat	Rod	Rod
2.55478395061728	20.8437191358025	1.8721125	1.1825	2.61270938250281	1.53747136231622	80.1616279429328	0.795473970066078	0.605987758083703	1	1	rod	0.85	*rod*.mat	20140828_s1.fr1-28.rod1.mat	Rod	Rod
2.64183628318584	23.4549778761062	1.30585625	1.1825	2.48571275058628	1.52252726187817	-82.2720070276768	0.795697545943313	0.60569415993535	1	1	rod	0.85	*rod*.mat	20140828_s1.fr1-28.rod1.mat	Rod	Rod
2.76177272727273	25.9377954545455	1.2711875	1.075	2.23483877523519	1.61457761845167	-75.0780511119297	0.854076999513867	0.520146593665085	1	1	rod	0.85	*rod*.mat	20140828_s1.fr1-28.rod1.mat	Rod	Rod
2.6639598540146	28.1704927007299	1.58320625	1.075	2.56516529033258	1.60659370025803	83.53143801452	0.895549371793105	0.444962158706754	1	1	rod	0.85	*rod*.mat	20140828_s1.fr1-28.rod1.mat	Rod	Rod
2.57215328467153	30.7340145985401	1.58320625	1.1825	3.64991808371772	1.55472858480525	-89.3519844394872	0.973756933202528	0.227590498571465	1	1	rod	0.85	*rod*.mat	20140828_s1.fr1-28.rod1.mat	Rod	Rod
2.6307967032967	34.3834615384615	2.1032375	1.075	3.39593866863628	1.5853688747756	86.3210350001855	0.959947520959913	0.280179865448818	1	1	rod	0.85	*rod*.mat	20140828_s1.fr1-28.rod1.mat	Rod	Rod
2.58131097560976	37.7790396341463	1.895225	0.9675	3.14468088833178	1.56446063605499	-83.8694029795688	0.942546888541251	0.334073888385797	1	1	rod	0.85	*rod*.mat	20140828_s1.fr1-28.rod1.mat	Rod	Rod
2.60123456790123	40.9236574074074	1.8721125	0.9675	3.3838294909618	1.55602683551567	-88.3839235814717	0.902783528104358	0.43009522362315	1	1	rod	0.85	*rod*.mat	20140828_s1.fr1-28.rod1.mat	Rod	Rod
2.6512101910828	44.3071178343949	1.81433125	1.075	3.43384727051447	1.57385197079761	-85.607864284181	0.804417125563366	0.594064885429506	1	1	rod	0.85	*rod*.mat	20140828_s1.fr1-28.rod1.mat	Rod	Rod
2.64071759259259	47.7409490740741	1.248075	0.9675	2.188776623368	1.56075643325679	88.2516103755244	0.872327836734248	0.488921410104474	1	1	rod	0.85	*rod*.mat	20140828_s1.fr1-28.rod1.mat	Rod	Rod
2.66269230769231	49.9296153846154	1.05161875	0.9675	2.25089553827678	1.57391167307194	-84.2975064441153	0.889343947508438	0.457238824937371	1	1	rod	0.85	*rod*.mat	20140828_s1.fr1-28.rod1.mat	Rod	Rod
2.65568	52.1805	1.44453125	0.9675	2.05728248860185	1.56969900522357	-80.2398187984245	0.885135468156812	0.46533343207943	1	1	rod	0.85	*rod*.mat	20140828_s1.fr1-28.rod1.mat	Rod	Rod
2.6579375	54.23778125	0.9245	0.9675	2.20269927385999	1.56062870224161	81.6774808926621	0.754409720409822	0.656403819116841	1	1	rod	0.85	*rod*.mat	20140828_s1.fr1-28.rod1.mat	Rod	Rod
2.68033333333333	56.4403666666667	0.86671875	0.9675	1.55663613225912	1.56619236583305	85.9172082679712	0.81920568931275	0.57349981569101	1	1	rod	0.85	*rod*.mat	20140828_s1.fr1-28.rod1.mat	Rod	Rod
2.6875	57.9969863013699	0.84360625	0.9675	2.09719271418265	1.61081403066867	88.4887884424971	0.866744416850992	0.498752559750458	1	1	rod	0.85	*rod*.mat	20140828_s1.fr1-28.rod1.mat	Rod	Rod
2.60359756097561	60.0925	0.9476125	0.86	1.65702077432534	1.56996520465145	-82.8279856108422	0.832215455041156	0.554452375223195	1	1	rod	0.85	*rod*.mat	20140828_s1.fr1-28.rod1.mat	Rod	Rod
2.60497474747475	61.7495202020202	1.14406875	0.9675	2.74838627195968	1.58110587632728	85.9032670857156	0.919557264232971	0.39295602527048	1	1	rod	0.85	*rod*.mat	20140828_s1.fr1-28.rod1.mat	Rod	Rod
2.576640625	64.4977604166667	1.1094	0.9675	2.22073293355911	1.51621429975386	78.3469308580708	0.677007822241285	0.73597582067899	1	1	rod	0.85	*rod*.mat	20140828_s1.fr1-28.rod1.mat	Rod	Rod
2.69779255319149	66.7151861702128	1.0862875	0.9675	2.47281124652058	1.59669790532384	83.4878358692685	0.74939149189014	0.662127171986372	1	1	rod	0.85	*rod*.mat	20140828_s1.fr1-28.rod1.mat	Rod	Rod
2.63375	69.18716796875	1.4792	1.075	2.64456320497267	1.57509579950817	-69.1615602225677	0.790101089114949	0.612976564788061	1	1	rod	0.85	*rod*.mat	20140828_s1.fr1-28.rod1.mat	Rod	Rod
2.62237980769231	71.8317067307692	1.20185	0.86	2.97267865058624	1.56697141957539	-77.36238780932	0.828315505217076	0.560261924297002	1	1	rod	0.85	*rod*.mat	20140828_s1.fr1-28.rod1.mat	Rod	Rod
2.63375	74.8043636363636	1.2711875	0.9675	2.17155581202312	1.60941879719369	-87.8517151358377	0.823354941802676	0.567526774530604	1	1	rod	0.85	*rod*.mat	20140828_s1.fr1-28.rod1.mat	Rod	Rod
2.5499	76.9743	0.86671875	0.9675	NaN	NaN	-88.2085547360522	0.902868487886834	0.429916844960675	1	1	rod	0.85	*rod*.mat	20140828_s1.fr1-28.rod1.mat	Rod	Rod
2.67733108108108	8.87891891891892	1.710325	1.1825	2.48690137959324	1.68667057185047	75.2499841905592	0.837845434544566	0.545907526796277	2	1	rod	0.85	*rod*.mat	20140828_s1.fr1-28.rod1.mat	Rod	Rod
2.38980769230769	11.3491433566434	1.65254375	1.29	2.53892487378601	1.56558147359145	89.5709277502796	0.945071559272095	0.326863500340755	2	1	rod	0.85	*rod*.mat	20140828_s1.fr1-28.rod1.mat	Rod	Rod
2.40304775280899	13.8880337078652	2.0570125	1.075	3.08008969062527	1.48064911489083	84.1446857183338	0.906192109647247	0.422866244116353	2	1	rod	0.85	*rod*.mat	20140828_s1.fr1-28.rod1.mat	Rod	Rod
2.68033333333333	16.9556166666667	1.7334375	1.1825	2.61093946988364	1.61617434304066	-81.0590816191724	0.906147039855027	0.422962814159794	2	1	rod	0.85	*rod*.mat	20140828_s1.fr1-28.rod1.mat	Rod	Rod
2.56189473684211	19.5638684210526	2.1956875	1.29	2.91090795064131	1.56211441457471	84.1184258417347	0.816117092810332	0.5778865726272	2	1	rod	0.85	*rod*.mat	20140828_s1.fr1-28.rod1.mat	Rod	Rod
2.58716666666667	22.4746666666667	1.7334375	1.1825	2.64520469200645	1.4807496620377	-77.801370501361	0.883154572852873	0.469082082848044	2	1	rod	0.85	*rod*.mat	20140828_s1.fr1-28.rod1.mat	Rod	Rod
2.82503676470588	25.1091544117647	1.57165	1.075	2.60784713876529	1.60142837297315	80.4191237486571	0.891880191233781	0.452271737437566	2	1	rod	0.85	*rod*.mat	20140828_s1.fr1-28.rod1.mat	Rod	Rod
2.74516556291391	27.7157781456954	1.74499375	1.075	2.84250026907446	1.62481198931844	73.8339374310313	0.7913766449522	0.611328885154464	2	1	rod	0.85	*rod*.mat	20140828_s1.fr1-28.rod1.mat	Rod	Rod
2.59170068027211	30.5541326530612	1.69876875	1.075	3.04660226064203	1.54501188541554	-84.5725723965564	0.957083610622933	0.289811942950891	2	1	rod	0.85	*rod*.mat	20140828_s1.fr1-28.rod1.mat	Rod	Rod
2.67024691358025	33.5997222222222	0.93605625	0.7525	2.06579728029193	1.58304323484589	-84.9187488815189	0.949804593335356	0.312843786064321	2	1	rod	0.85	*rod*.mat	20140828_s1.fr1-28.rod1.mat	Rod	Rod
2.64494791666667	35.6653645833333	1.1094	0.86	2.02208079711787	1.54912547217349	85.7462882223366	0.901283043660378	0.433230741303391	2	1	rod	0.85	*rod*.mat	20140828_s1.fr1-28.rod1.mat	Rod	Rod
2.68876470588235	37.6869705882353	0.98228125	0.9675	1.53861420977608	1.63769736003754	-79.207619636907	0.897544953810687	0.440922959131152	2	1	rod	0.85	*rod*.mat	20140828_s1.fr1-28.rod1.mat	Rod	Rod
2.58590659340659	39.2221428571429	1.05161875	0.9675	2.80028578994135	1.56654278877698	88.6040130508154	0.937850976083596	0.347038249561985	2	1	rod	0.85	*rod*.mat	20140828_s1.fr1-28.rod1.mat	Rod	Rod
2.59781767955801	42.0224033149171	2.09168125	1.075	3.68733916285668	1.55072817066084	-79.4519652195971	0.814295652224305	0.580450334454718	2	1	rod	0.85	*rod*.mat	20140828_s1.fr1-28.rod1.mat	Rod	Rod
2.67181081081081	45.709	2.13790625	1.075	3.71302486817518	1.57948809611168	-86.6034736421976	0.883062118919529	0.469256107183862	2	1	rod	0.85	*rod*.mat	20140828_s1.fr1-28.rod1.mat	Rod	Rod
2.63953846153846	49.4218846153846	1.5023125	0.9675	2.34972386292581	1.58935809942452	80.8741280445019	0.867580552536452	0.497296676904787	2	1	rod	0.85	*rod*.mat	20140828_s1.fr1-28.rod1.mat	Rod	Rod
2.59592592592593	51.7712037037037	1.248075	0.9675	2.52423826796405	1.55945405005307	-79.4679826565776	0.845466420974119	0.534028586318386	2	1	rod	0.85	*rod*.mat	20140828_s1.fr1-28.rod1.mat	Rod	Rod
2.62455592105263	54.2952796052632	1.75655	1.075	2.20011508403484	1.53788545803307	89.4268458492276	0.907197318834226	0.4207053894354	2	1	rod	0.85	*rod*.mat	20140828_s1.fr1-28.rod1.mat	Rod	Rod
2.69695054945055	56.4942032967033	1.05161875	0.9675	2.44161480505727	1.59668395208614	-82.2073433845009	0.934340678446983	0.356381111451255	2	1	rod	0.85	*rod*.mat	20140828_s1.fr1-28.rod1.mat	Rod	Rod
2.63375	58.935	0.9938375	0.9675	1.82786248263008	1.56214741541652	84.4365087853339	0.898641403022031	0.438683973692447	2	1	rod	0.85	*rod*.mat	20140828_s1.fr1-28.rod1.mat	Rod	Rod
2.64955882352941	60.7627941176471	0.98228125	0.9675	2.21388993436477	1.62009564247173	77.8056206485304	0.881409198509773	0.472353495575464	2	1	rod	0.85	*rod*.mat	20140828_s1.fr1-28.rod1.mat	Rod	Rod
2.54045977011494	62.9739942528736	1.00539375	0.9675	1.97165512946181	1.53515652874988	63.4540800488746	0.740640387399759	0.671901642022353	2	1	rod	0.85	*rod*.mat	20140828_s1.fr1-28.rod1.mat	Rod	Rod
2.61071428571429	64.9443973214286	1.2943	0.9675	2.88108900054582	1.5811018056354	-85.7284095479529	0.792439900272106	0.609950001604013	2	1	rod	0.85	*rod*.mat	20140828_s1.fr1-28.rod1.mat	Rod	Rod
2.58102380952381	67.8253333333333	1.21340625	0.9675	2.65908763585838	1.52658345861142	87.109154301414	0.84257028717743	0.538586400836247	2	1	rod	0.85	*rod*.mat	20140828_s1.fr1-28.rod1.mat	Rod	Rod
2.69855140186916	70.4818224299065	1.23651875	1.075	2.66824060407126	1.61059983725464	85.0173818075448	0.7200778054819	0.693893330456757	2	1	rod	0.85	*rod*.mat	20140828_s1.fr1-28.rod1.mat	Rod	Rod
2.59237410071942	73.1479496402878	1.60631875	0.9675	2.98576224801634	1.57352321080938	-85.1462230052229	0.869914255081182	0.493202989454192	2	1	rod	0.85	*rod*.mat	20140828_s1.fr1-28.rod1.mat	Rod	Rod
2.58423228346457	76.1337007874016	1.46764375	0.9675	NaN	NaN	86.6991518753388	0.864574123620765	0.502505308196229	2	1	rod	0.85	*rod*.mat	20140828_s1.fr1-28.rod1.mat	Rod	Rod
2.65636206896552	6.19051724137931	1.67565625	1.075	2.73547763807719	1.65307384115256	83.8874669881201	0.897353365968173	0.441312742378453	3	1	rod	0.85	*rod*.mat	20140828_s1.fr1-28.rod1.mat	Rod	Rod
2.43154761904762	8.91674107142857	1.94145	1.075	2.84228833870629	1.53645578900038	-83.8088881821886	0.942276001955927	0.334837178547952	3	1	rod	0.85	*rod*.mat	20140828_s1.fr1-28.rod1.mat	Rod	Rod
2.52913414634146	11.7573536585366	2.36903125	1.1825	3.33860660520091	1.52067446380166	-87.0862351917541	0.931020159134994	0.36496775649946	3	1	rod	0.85	*rod*.mat	20140828_s1.fr1-28.rod1.mat	Rod	Rod
2.69640127388535	15.0917675159236	1.81433125	1.1825	2.99254328835652	1.59283357789448	-89.9899407363989	0.908083487749913	0.41878918237695	3	1	rod	0.85	*rod*.mat	20140828_s1.fr1-28.rod1.mat	Rod	Rod
2.63045918367347	18.0835841836735	2.265025	1.1825	3.17004953237911	1.58338951271807	-79.3180753358349	0.914667750113758	0.404206515165002	3	1	rod	0.85	*rod*.mat	20140828_s1.fr1-28.rod1.mat	Rod	Rod
2.59053921568627	21.2533823529412	1.76810625	1.1825	3.11165975039635	1.54939764044226	-89.3178752020151	0.921703074965687	0.3878961737357	3	1	rod	0.85	*rod*.mat	20140828_s1.fr1-28.rod1.mat	Rod	Rod
2.65711956521739	24.3643297101449	1.5947625	1.075	2.69093372464792	1.55192875766527	-85.8691119399086	0.908606637804822	0.417652939337216	3	1	rod	0.85	*rod*.mat	20140828_s1.fr1-28.rod1.mat	Rod	Rod
2.70788793103448	27.0547844827586	2.0107875	1.075	3.29607030639646	1.60854649916784	89.9156508433621	0.931753446302069	0.36309160731724	3	1	rod	0.85	*rod*.mat	20140828_s1.fr1-28.rod1.mat	Rod	Rod
2.58349025974026	30.3485064935065	1.7796625	1.075	4.465627012634	1.55889412807626	78.9982563121131	0.823241300750975	0.567691607070109	3	1	rod	0.85	*rod*.mat	20140828_s1.fr1-28.rod1.mat	Rod	Rod
2.63663978494624	34.8138172043011	2.1494625	0.9675	3.56277381339442	1.55754911403199	-87.3357920935134	0.957189645468902	0.28946153908096	3	1	rod	0.85	*rod*.mat	20140828_s1.fr1-28.rod1.mat	Rod	Rod
2.68383522727273	38.3762784090909	1.01695	0.9675	1.75258161197193	1.65493884043316	89.3405659857423	0.960274683675597	0.279056503045051	3	1	rod	0.85	*rod*.mat	20140828_s1.fr1-28.rod1.mat	Rod	Rod
2.53654255319149	40.1226595744681	1.0862875	0.9675	2.92200398191668	1.53817677835956	-87.7973196307033	0.927185362558801	0.374602860983074	3	1	rod	0.85	*rod*.mat	20140828_s1.fr1-28.rod1.mat	Rod	Rod
2.63184010152284	43.0431091370558	2.27658125	1.075	4.26552176071959	1.56856540664491	-87.0641675668067	0.902279798618587	0.431150977042616	3	1	rod	0.85	*rod*.mat	20140828_s1.fr1-28.rod1.mat	Rod	Rod
2.64135613207547	47.3086202830189	2.449925	1.075	4.04752627474427	1.57445938256756	88.8098743208734	0.950451215472689	0.310873747695889	3	1	rod	0.85	*rod*.mat	20140828_s1.fr1-28.rod1.mat	Rod	Rod
2.62652985074627	51.3561194029851	1.5485375	1.075	2.51940274489902	1.60090643713953	89.5903880002734	0.74478099123364	0.667308980231075	3	1	rod	0.85	*rod*.mat	20140828_s1.fr1-28.rod1.mat	Rod	Rod
2.55068181818182	53.8743801652893	1.39830625	0.86	2.84624648304904	1.53074185005624	85.379687239956	0.778520574331003	0.627619084591383	3	1	rod	0.85	*rod*.mat	20140828_s1.fr1-28.rod1.mat	Rod	Rod
2.66465625	56.71834375	1.849	1.075	2.57174132204101	1.55680432351768	87.5810960413196	0.910535823145729	0.413430181249906	3	1	rod	0.85	*rod*.mat	20140828_s1.fr1-28.rod1.mat	Rod	Rod
2.70063888888889	59.2898333333333	1.0400625	0.9675	2.46074108930261	1.59438043272371	88.2883551074856	0.901257026809865	0.433284861985557	3	1	rod	0.85	*rod*.mat	20140828_s1.fr1-28.rod1.mat	Rod	Rod
2.64260989010989	61.7498901098901	1.05161875	0.86	2.19752237570296	1.58100487453415	-82.1400907714372	0.640691460295813	0.767798445364419	3	1	rod	0.85	*rod*.mat	20140828_s1.fr1-28.rod1.mat	Rod	Rod
2.62017676767677	63.947297979798	1.14406875	1.075	2.26840628339727	1.57980359597138	89.8190099762497	0.946998335183447	0.321238467745972	3	1	rod	0.85	*rod*.mat	20140828_s1.fr1-28.rod1.mat	Rod	Rod
2.59974489795918	66.215612244898	1.1325125	0.9675	2.28696971456785	1.54695123753853	-87.5632859043357	0.97280864695226	0.231610311547033	3	1	rod	0.85	*rod*.mat	20140828_s1.fr1-28.rod1.mat	Rod	Rod
2.65427272727273	68.5019318181818	1.2711875	0.86	3.19004135971815	1.60853023229603	72.3379944961655	0.783036776209815	0.621975407152839	3	1	rod	0.85	*rod*.mat	20140828_s1.fr1-28.rod1.mat	Rod	Rod
2.53392857142857	71.6897023809524	1.4560875	0.9675	2.90720507216622	1.54184283445064	88.0119773865782	0.794442616467987	0.607339220814447	3	1	rod	0.85	*rod*.mat	20140828_s1.fr1-28.rod1.mat	Rod	Rod
2.6180905511811	74.595688976378	1.46764375	0.9675	2.44792057375527	1.60471566467837	-88.1577567550211	0.878369615652268	0.477982027171406	3	1	rod	0.85	*rod*.mat	20140828_s1.fr1-28.rod1.mat	Rod	Rod
2.53507462686567	77.0422014925373	0.77426875	0.86	NaN	NaN	-89.0148854893392	0.9286658019651	0.370917549140665	3	1	rod	0.85	*rod*.mat	20140828_s1.fr1-28.rod1.mat	Rod	Rod
2.38044910179641	1.36338323353293	1.92989375	1.075	3.27505223356424	1.53584420114193	85.3039741893786	0.893676161452826	0.448712512028518	4	1	rod	0.85	*rod*.mat	20140828_s1.fr1-28.rod1.mat	Rod	Rod
2.49489583333333	4.63643518518519	2.49615	1.1825	3.53271916411484	1.53515616518525	-84.3689478401507	0.94337045199996	0.331741149532872	4	1	rod	0.85	*rod*.mat	20140828_s1.fr1-28.rod1.mat	Rod	Rod
2.62077586206897	8.16691091954023	2.0107875	1.075	3.44389754925395	1.5924648849145	-88.2098003721452	0.950768902590022	0.30990078068273	4	1	rod	0.85	*rod*.mat	20140828_s1.fr1-28.rod1.mat	Rod	Rod
2.54615740740741	11.61	2.49615	1.1825	3.43697744920765	1.58038261397736	88.4320459584243	0.93393381563248	0.357445979160708	4	1	rod	0.85	*rod*.mat	20140828_s1.fr1-28.rod1.mat	Rod	Rod
2.5132100591716	15.0468195266272	1.95300625	1.1825	3.49312195728289	1.53559737897807	-85.457119628899	0.929157647744467	0.369683737318764	4	1	rod	0.85	*rod*.mat	20140828_s1.fr1-28.rod1.mat	Rod	Rod
2.63613888888889	18.5377777777778	2.080125	1.1825	3.16026551070382	1.56080568549557	-76.73613492418	0.710949635395588	0.703242928105844	4	1	rod	0.85	*rod*.mat	20140828_s1.fr1-28.rod1.mat	Rod	Rod
2.66771144278607	21.6978855721393	2.32280625	1.1825	2.84848968753449	1.63286094964299	-85.9022971904534	0.906953475945179	0.421230806649938	4	1	rod	0.85	*rod*.mat	20140828_s1.fr1-28.rod1.mat	Rod	Rod
2.49103448275862	24.5408908045977	1.00539375	1.075	1.57713152584653	1.52919239080555	-84.8447613581238	0.939606726699345	0.342256043250287	4	1	rod	0.85	*rod*.mat	20140828_s1.fr1-28.rod1.mat	Rod	Rod
2.55663043478261	26.1166576086957	1.063175	0.9675	3.00287910168779	1.57600552828876	87.0579465323576	0.961965058898974	0.273172519586968	4	1	rod	0.85	*rod*.mat	20140828_s1.fr1-28.rod1.mat	Rod	Rod
2.54098790322581	29.1194959677419	1.432975	0.86	2.29336393463075	1.52519861862923	-80.6533572781487	0.795926827025556	0.605392836116377	4	1	rod	0.85	*rod*.mat	20140828_s1.fr1-28.rod1.mat	Rod	Rod
2.64552380952381	31.4104761904762	1.21340625	0.86	2.66977021509908	1.58934324507176	-85.4934331127024	0.917724162781127	0.397218278843862	4	1	rod	0.85	*rod*.mat	20140828_s1.fr1-28.rod1.mat	Rod	Rod
2.59601063829787	34.0797872340425	1.0862875	0.9675	2.13640876930698	1.60549643846365	82.1468354720448	0.847172933030704	0.53131725131051	4	1	rod	0.85	*rod*.mat	20140828_s1.fr1-28.rod1.mat	Rod	Rod
2.52189189189189	36.2149099099099	1.28274375	0.9675	3.2966921102304	1.5365627922815	85.9585505351902	0.873810142112761	0.486267247036931	4	1	rod	0.85	*rod*.mat	20140828_s1.fr1-28.rod1.mat	Rod	Rod
2.63472727272727	39.5096704545455	2.542375	1.075	4.73072467968318	1.57290512609629	88.8170712368399	0.971441111543314	0.237280776304128	4	1	rod	0.85	*rod*.mat	20140828_s1.fr1-28.rod1.mat	Rod	Rod
2.62475113122172	44.2403846153846	2.55393125	0.9675	3.63824203077997	1.57440617808451	89.9345437084181	0.968685834959236	0.248289655743706	4	1	rod	0.85	*rod*.mat	20140828_s1.fr1-28.rod1.mat	Rod	Rod
2.61161764705882	47.8786029411765	0.785825	0.9675	1.3479697867303	1.54618136558175	-87.5025090384814	0.948575980070867	0.316549538038827	4	1	rod	0.85	*rod*.mat	20140828_s1.fr1-28.rod1.mat	Rod	Rod
2.64479452054795	49.2261643835616	0.84360625	0.9675	1.9066237785582	1.60828861083208	-89.9048003077836	0.88625033529336	0.463206588027856	4	1	rod	0.85	*rod*.mat	20140828_s1.fr1-28.rod1.mat	Rod	Rod
2.5733275862069	51.1314482758621	1.67565625	1.075	3.35164322166417	1.55023503580921	-88.6935775756535	0.843719455950787	0.536784388418765	4	1	rod	0.85	*rod*.mat	20140828_s1.fr1-28.rod1.mat	Rod	Rod
2.64223684210526	54.4823830409357	1.97611875	1.075	2.9031952382301	1.56156376042234	84.7245373207757	0.892169155703542	0.451701447430965	4	1	rod	0.85	*rod*.mat	20140828_s1.fr1-28.rod1.mat	Rod	Rod
2.6690404040404	57.3854545454546	1.14406875	0.9675	2.60482164098841	1.58809708117387	-87.3955564162768	0.937570566143258	0.347795102757084	4	1	rod	0.85	*rod*.mat	20140828_s1.fr1-28.rod1.mat	Rod	Rod
2.62397727272727	59.9898863636364	1.2711875	0.9675	2.47267209018482	1.57892057622673	-87.383749680998	0.922049192175285	0.387072715660642	4	1	rod	0.85	*rod*.mat	20140828_s1.fr1-28.rod1.mat	Rod	Rod
2.60388888888889	62.4624768518519	1.248075	0.9675	2.3635510040225	1.56366416770941	82.4433062803954	0.643926263691714	0.765087555073293	4	1	rod	0.85	*rod*.mat	20140828_s1.fr1-28.rod1.mat	Rod	Rod
2.62074596774194	64.8259677419355	1.432975	1.075	2.86350923067562	1.56765119524612	87.1522926713436	0.858449570338901	0.512897977364851	4	1	rod	0.85	*rod*.mat	20140828_s1.fr1-28.rod1.mat	Rod	Rod
2.6297520661157	67.6894628099174	1.39830625	0.86	3.34053202368442	1.59246632125986	-77.242392344756	0.680951548554114	0.732328470374977	4	1	rod	0.85	*rod*.mat	20140828_s1.fr1-28.rod1.mat	Rod	Rod
2.55736842105263	71.0292105263158	1.75655	0.9675	3.24669245007738	1.55286092693424	-61.897551274866	0.653951537097841	0.756536441374354	4	1	rod	0.85	*rod*.mat	20140828_s1.fr1-28.rod1.mat	Rod	Rod
2.61559602649007	74.275380794702	1.74499375	0.9675	2.72824489617628	1.59277658297554	85.3869413627568	0.850232402183461	0.526407505909007	4	1	rod	0.85	*rod*.mat	20140828_s1.fr1-28.rod1.mat	Rod	Rod
2.55563333333333	77.0029666666667	0.86671875	0.9675	NaN	NaN	-85.4998064447526	0.902918198333052	0.429812432485375	4	1	rod	0.85	*rod*.mat	20140828_s1.fr1-28.rod1.mat	Rod	Rod
2.46962053571429	2.18647321428571	2.5886	1.29	3.02692959707919	1.6057290780471	84.7136830033528	0.647881653077771	0.761741008220783	5	1	rod	0.85	*rod*.mat	20140828_s1.fr1-28.rod1.mat	Rod	Rod
2.36390306122449	5.21155612244898	1.1325125	1.075	1.70601251968653	1.47411430667139	87.7761192824863	0.9346337978177	0.355611675816281	5	1	rod	0.85	*rod*.mat	20140828_s1.fr1-28.rod1.mat	Rod	Rod
2.52858695652174	6.90960144927536	0.79738125	0.86	2.99484371782327	1.55512412397253	-66.8969312312484	0.8122083890391	0.583367408049601	5	1	rod	0.85	*rod*.mat	20140828_s1.fr1-28.rod1.mat	Rod	Rod
2.57552083333333	9.90407738095238	1.94145	1.075	2.64113295571319	1.52464382828576	-86.9708140812035	0.944833727456209	0.327550343399614	5	1	rod	0.85	*rod*.mat	20140828_s1.fr1-28.rod1.mat	Rod	Rod
2.69737244897959	12.5423979591837	1.1325125	0.9675	1.98376156052994	1.62999751313615	-88.6767122947785	0.813479768853177	0.581593213222595	5	1	rod	0.85	*rod*.mat	20140828_s1.fr1-28.rod1.mat	Rod	Rod
2.58	14.5226842105263	1.09784375	0.9675	2.01817719107128	1.66386258949839	-87.5628715855268	0.923332077995299	0.384002439764234	5	1	rod	0.85	*rod*.mat	20140828_s1.fr1-28.rod1.mat	Rod	Rod
2.39244680851064	16.5321276595745	1.0862875	1.075	1.91229690022638	1.5410669796601	78.2358529772376	0.758649053908429	0.651499511130933	5	1	rod	0.85	*rod*.mat	20140828_s1.fr1-28.rod1.mat	Rod	Rod
2.44928977272727	18.4435795454545	1.01695	0.9675	3.03531448739218	1.54844091357463	89.5836801538853	0.885775543266536	0.464113872827426	5	1	rod	0.85	*rod*.mat	20140828_s1.fr1-28.rod1.mat	Rod	Rod
2.51713983050847	21.4781355932203	1.3636375	0.9675	2.63801958314182	1.54363032742387	-87.5646092029377	0.91616874303448	0.400792757278148	5	1	rod	0.85	*rod*.mat	20140828_s1.fr1-28.rod1.mat	Rod	Rod
2.58879545454545	24.1151818181818	1.2711875	0.9675	3.00444987642508	1.59531779673274	-87.126903535487	0.917429046940634	0.397899414211179	5	1	rod	0.85	*rod*.mat	20140828_s1.fr1-28.rod1.mat	Rod	Rod
2.51512931034483	27.1187284482759	1.340525	0.9675	2.27824336966669	1.53223040588357	-85.8927844078445	0.880349694755806	0.474325220648617	5	1	rod	0.85	*rod*.mat	20140828_s1.fr1-28.rod1.mat	Rod	Rod
2.60297008547009	29.3952777777778	1.35208125	0.9675	2.39003767713316	1.56188646634945	70.5874341140303	0.472900241166404	0.881115975286317	5	1	rod	0.85	*rod*.mat	20140828_s1.fr1-28.rod1.mat	Rod	Rod
2.62426470588235	31.7852205882353	0.785825	0.9675	2.19057344282002	1.58463043659902	-89.4170839241397	0.896851731155564	0.442331292498357	5	1	rod	0.85	*rod*.mat	20140828_s1.fr1-28.rod1.mat	Rod	Rod
2.59396103896104	33.9755844155844	1.7796625	0.9675	4.34487945289966	1.57462046061174	89.7080613869311	0.973950648413534	0.226760081264004	5	1	rod	0.85	*rod*.mat	20140828_s1.fr1-28.rod1.mat	Rod	Rod
2.57734567901235	38.3204320987654	2.80816875	1.075	3.90681357283995	1.56252619536843	-85.4215742719669	0.934284696590207	0.35652784704332	5	1	rod	0.85	*rod*.mat	20140828_s1.fr1-28.rod1.mat	Rod	Rod
2.60965517241379	42.2271120689655	0.6702625	0.86	1.40329030062043	1.57206819657397	87.6440439593375	0.929077665398293	0.369884700492001	5	1	rod	0.85	*rod*.mat	20140828_s1.fr1-28.rod1.mat	Rod	Rod
2.60787037037037	43.6304012345679	0.93605625	0.86	2.46300350198631	1.56644415796901	89.9131071236225	0.867383444838921	0.497640391868833	5	1	rod	0.85	*rod*.mat	20140828_s1.fr1-28.rod1.mat	Rod	Rod
2.61858974358974	46.0933814102564	1.802775	0.9675	3.67357212931709	1.56545016345856	79.5796024438861	0.913044701112388	0.407859502489018	5	1	rod	0.85	*rod*.mat	20140828_s1.fr1-28.rod1.mat	Rod	Rod
2.63822916666667	49.7669010416667	2.2188	0.9675	3.03450865152434	1.56178210696953	-89.331888483491	0.929656124031275	0.368428406954658	5	1	rod	0.85	*rod*.mat	20140828_s1.fr1-28.rod1.mat	Rod	Rod
2.66558252427184	52.801286407767	1.19029375	0.86	2.95699883623391	1.59323815236783	-78.8561947771222	0.72914338467492	0.684360960739873	5	1	rod	0.85	*rod*.mat	20140828_s1.fr1-28.rod1.mat	Rod	Rod
2.59922764227642	55.7575406504065	1.42141875	0.9675	2.83119464736005	1.55584371154205	-88.6601016567007	0.958420778026632	0.285358743070587	5	1	rod	0.85	*rod*.mat	20140828_s1.fr1-28.rod1.mat	Rod	Rod
2.64155982905983	58.5884188034188	1.35208125	0.9675	2.63057368216409	1.58382479177007	84.8832309124594	0.75153953037599	0.659688058314107	5	1	rod	0.85	*rod*.mat	20140828_s1.fr1-28.rod1.mat	Rod	Rod
2.60728846153846	61.2187692307692	1.5023125	0.9675	3.10275522615131	1.55349576578565	-63.4756716470228	0.650665063838387	0.759364849528991	5	1	rod	0.85	*rod*.mat	20140828_s1.fr1-28.rod1.mat	Rod	Rod
2.66096518987342	64.3210601265823	1.8258875	1.075	2.93354192612408	1.58364906037247	-80.4844360602471	0.823709692102281	0.567011766312451	5	1	rod	0.85	*rod*.mat	20140828_s1.fr1-28.rod1.mat	Rod	Rod
2.62326219512195	67.2543597560976	0.9476125	0.9675	1.43895149285153	1.53721565343967	-88.000252093416	0.96263329564079	0.270808305123294	5	1	rod	0.85	*rod*.mat	20140828_s1.fr1-28.rod1.mat	Rod	Rod
2.67157407407407	68.6925	0.93605625	0.9675	2.91733155851736	1.59096191841066	89.8210182306079	0.874287375333765	0.485408678673956	5	1	rod	0.85	*rod*.mat	20140828_s1.fr1-28.rod1.mat	Rod	Rod
2.61274834437086	71.609238410596	1.74499375	0.86	3.83818716277176	1.57372697087119	-90	0.58891909371184	0.808191995172945	5	1	rod	0.85	*rod*.mat	20140828_s1.fr1-28.rod1.mat	Rod	Rod
2.6015	75.4474090909091	2.542375	1.075	NaN	NaN	-89.5224699605592	0.957082409769395	0.289815908655835	5	1	rod	0.85	*rod*.mat	20140828_s1.fr1-28.rod1.mat	Rod	Rod
2.39959770114943	1.05522988505747	1.00539375	1.075	2.30867923583756	1.6153842003845	-86.9589223425774	0.758687553836127	0.651454676592435	6	1	rod	0.85	*rod*.mat	20140828_s1.fr1-28.rod1.mat	Rod	Rod
2.29669270833333	3.36161458333333	1.1094	1.075	1.87827456983181	1.4582701347649	-72.6618668798391	0.452649507171278	0.89168852390148	6	1	rod	0.85	*rod*.mat	20140828_s1.fr1-28.rod1.mat	Rod	Rod
2.50760204081633	5.22801020408163	1.1325125	0.9675	3.39324172112955	1.58856709941981	-80.7765709243644	0.836575650373797	0.547851422560586	6	1	rod	0.85	*rod*.mat	20140828_s1.fr1-28.rod1.mat	Rod	Rod
2.4473046875	8.62071614583333	2.2188	0.9675	2.82796105011057	1.51543266942681	-79.8839073758572	0.795269440061128	0.606256148591385	6	1	rod	0.85	*rod*.mat	20140828_s1.fr1-28.rod1.mat	Rod	Rod
2.60379098360656	11.4443442622951	1.4098625	0.9675	2.18254145205193	1.60164784743881	89.9819858304058	0.960001822667335	0.279993750779182	6	1	rod	0.85	*rod*.mat	20140828_s1.fr1-28.rod1.mat	Rod	Rod
2.53646694214876	13.625847107438	1.39830625	0.9675	2.37748090829365	1.6005070284067	87.4525417981984	0.90078158507773	0.434272421395664	6	1	rod	0.85	*rod*.mat	20140828_s1.fr1-28.rod1.mat	Rod	Rod
2.4658407079646	16.0022787610619	1.30585625	1.1825	2.00623869932743	1.55997522373872	-74.0805782536998	0.835531126404348	0.549443115171609	6	1	rod	0.85	*rod*.mat	20140828_s1.fr1-28.rod1.mat	Rod	Rod
2.48755	18.0084	1.155625	1.075	3.26900044266327	1.57774914156227	88.2265810990918	0.940983548576839	0.338452302854834	6	1	rod	0.85	*rod*.mat	20140828_s1.fr1-28.rod1.mat	Rod	Rod
2.46482142857143	21.2773214285714	1.617875	0.9675	3.05041191350631	1.53669643075261	89.5746686357311	0.924006297404335	0.382377251359351	6	1	rod	0.85	*rod*.mat	20140828_s1.fr1-28.rod1.mat	Rod	Rod
2.56882	24.32596	1.44453125	0.9675	3.30724119456496	1.58002547511525	88.2501288161664	0.837361177508453	0.546650032837882	6	1	rod	0.85	*rod*.mat	20140828_s1.fr1-28.rod1.mat	Rod	Rod
2.5382974137931	27.6330603448276	1.340525	0.9675	2.4146636443863	1.56455714899324	-89.0003977312156	0.924357393818306	0.381527729652024	6	1	rod	0.85	*rod*.mat	20140828_s1.fr1-28.rod1.mat	Rod	Rod
2.55336283185841	30.0476769911504	1.30585625	0.9675	2.53299796007575	1.54128974235159	81.742161765093	0.896362706533519	0.443321439066401	6	1	rod	0.85	*rod*.mat	20140828_s1.fr1-28.rod1.mat	Rod	Rod
2.62809210526316	32.5795723684211	0.878275	0.86	2.73657922608403	1.5945623558868	88.8670183097645	0.907703719465211	0.41961167484833	6	1	rod	0.85	*rod*.mat	20140828_s1.fr1-28.rod1.mat	Rod	Rod
2.56306060606061	35.3153787878788	1.90678125	0.9675	3.21783940410261	1.53798760498698	87.1402772222535	0.907431592914098	0.420199838388097	6	1	rod	0.85	*rod*.mat	20140828_s1.fr1-28.rod1.mat	Rod	Rod
2.66861486486486	38.5314864864865	0.8551625	0.86	2.19502089967015	1.62135828367151	-89.2281909515266	0.966725861924469	0.255814596703146	6	1	rod	0.85	*rod*.mat	20140828_s1.fr1-28.rod1.mat	Rod	Rod
2.55767759562842	40.7237021857923	2.11479375	1.1825	4.14279794773589	1.56243796009159	-86.5716478872768	0.940106891659381	0.340879791502133	6	1	rod	0.85	*rod*.mat	20140828_s1.fr1-28.rod1.mat	Rod	Rod
2.59230421686747	44.8663554216867	1.9183375	0.9675	3.62339177634549	1.57085857929094	88.1632029942205	0.759518861348262	0.650485279815185	6	1	rod	0.85	*rod*.mat	20140828_s1.fr1-28.rod1.mat	Rod	Rod
2.59207865168539	48.4897471910112	2.0570125	0.9675	3.10224792584805	1.5702661458789	-87.6086566724617	0.94675817886049	0.321945571115318	6	1	rod	0.85	*rod*.mat	20140828_s1.fr1-28.rod1.mat	Rod	Rod
2.59372340425532	51.5919946808511	1.0862875	0.86	1.8490850061223	1.53700782959641	89.8345933771027	0.921192873204779	0.389106271289378	6	1	rod	0.85	*rod*.mat	20140828_s1.fr1-28.rod1.mat	Rod	Rod
2.65618932038835	53.4400242718447	1.19029375	1.075	2.49749610239534	1.54999372106512	-86.0074009632983	0.949795145520212	0.312872468501528	6	1	rod	0.85	*rod*.mat	20140828_s1.fr1-28.rod1.mat	Rod	Rod
2.70814	55.93698	1.44453125	0.9675	3.26591878816477	1.59937957044673	-84.7942351792644	0.960419309017308	0.278558343739181	6	1	rod	0.85	*rod*.mat	20140828_s1.fr1-28.rod1.mat	Rod	Rod
2.61480215827338	59.2015647482014	1.60631875	0.9675	3.20814231621244	1.56091236708943	-84.7322227144916	0.774814991866914	0.632188048272248	6	1	rod	0.85	*rod*.mat	20140828_s1.fr1-28.rod1.mat	Rod	Rod
2.64651079136691	62.4095503597122	1.60631875	0.9675	2.82181986960817	1.5941334608127	8.16802144485924	0.642957938424282	0.765901488063051	6	1	rod	0.85	*rod*.mat	20140828_s1.fr1-28.rod1.mat	Rod	Rod
2.58066358024691	65.2306018518519	1.8721125	1.075	3.59213744938658	1.56106052691549	88.8972259240924	0.702312239194801	0.711869031969494	6	1	rod	0.85	*rod*.mat	20140828_s1.fr1-28.rod1.mat	Rod	Rod
2.61563535911602	68.8225690607735	2.09168125	1.075	4.13395505187643	1.5662803541207	80.8669899833109	0.723381381841415	0.690448677604068	6	1	rod	0.85	*rod*.mat	20140828_s1.fr1-28.rod1.mat	Rod	Rod
2.63430412371134	72.9564819587629	2.2419125	1.1825	3.09248063227744	1.58670172955213	-82.7786804721713	0.89002783589822	0.455906186979658	6	1	rod	0.85	*rod*.mat	20140828_s1.fr1-28.rod1.mat	Rod	Rod
2.58511904761905	76.0485714285714	0.970725	0.9675	1.24201030156859	1.60909301722105	83.4616572775797	0.935342865657406	0.353742453861269	6	1	rod	0.85	*rod*.mat	20140828_s1.fr1-28.rod1.mat	Rod	Rod
2.53756578947368	77.2896710526316	0.4391375	0.86	NaN	NaN	-89.321184195902	0.912938362228698	0.408097472145054	6	1	rod	0.85	*rod*.mat	20140828_s1.fr1-28.rod1.mat	Rod	Rod
2.30610869565217	1.79758695652174	1.32896875	1.075	2.19525831257891	1.44166623667934	85.326611375422	0.821645133743235	0.569999363329522	7	1	rod	0.85	*rod*.mat	20140828_s1.fr1-28.rod1.mat	Rod	Rod
2.58879545454545	3.97456818181818	1.2711875	0.9675	3.77468266830071	1.62809162859445	89.8857400693144	0.96446262194146	0.264219323437563	7	1	rod	0.85	*rod*.mat	20140828_s1.fr1-28.rod1.mat	Rod	Rod
2.37264218009479	7.74305687203791	2.43836875	1.075	3.06546821327607	1.50788096804875	81.9036990570963	0.877518994206045	0.47954188013938	7	1	rod	0.85	*rod*.mat	20140828_s1.fr1-28.rod1.mat	Rod	Rod
2.56538	10.80246	1.44453125	0.9675	2.30031571170909	1.60327577639347	-75.5054860031488	0.874639890237633	0.484773207185692	7	1	rod	0.85	*rod*.mat	20140828_s1.fr1-28.rod1.mat	Rod	Rod
2.49068014705882	13.1015625	1.57165	0.9675	2.65731765046594	1.59536000203509	86.9277542707947	0.879572877031549	0.475764178969417	7	1	rod	0.85	*rod*.mat	20140828_s1.fr1-28.rod1.mat	Rod	Rod
2.4254132231405	15.7580785123967	1.39830625	1.075	2.39949748467514	1.55081009829852	89.7721905547127	0.901397367656034	0.43299282393912	7	1	rod	0.85	*rod*.mat	20140828_s1.fr1-28.rod1.mat	Rod	Rod
2.47336693548387	18.1570967741935	1.432975	1.1825	3.36724506749854	1.56964827558676	-88.4339282258364	0.947486015787571	0.319797201186932	7	1	rod	0.85	*rod*.mat	20140828_s1.fr1-28.rod1.mat	Rod	Rod
2.47723270440252	21.5243396226415	1.83744375	0.86	3.48820317161939	1.54838297119442	-80.9844847773733	0.872976304226391	0.487762618759609	7	1	rod	0.85	*rod*.mat	20140828_s1.fr1-28.rod1.mat	Rod	Rod
2.55540849673203	25.0116666666667	1.76810625	0.9675	3.51570501434522	1.55423088550528	-87.3010551172059	0.879729099522549	0.475475247992202	7	1	rod	0.85	*rod*.mat	20140828_s1.fr1-28.rod1.mat	Rod	Rod
2.61364503816794	28.5268893129771	1.51386875	0.9675	2.89558786698282	1.59908211700217	85.7489991647137	0.966309643068547	0.257382349264158	7	1	rod	0.85	*rod*.mat	20140828_s1.fr1-28.rod1.mat	Rod	Rod
2.53175196850394	31.4213188976378	1.46764375	0.9675	2.85300052038511	1.550816721678	85.5861011130473	0.943927463234954	0.330152910256481	7	1	rod	0.85	*rod*.mat	20140828_s1.fr1-28.rod1.mat	Rod	Rod
2.58875	34.27375	0.9938375	0.9675	2.88229270258204	1.57506167892614	-89.7767377098743	0.919922694285017	0.392099778805592	7	1	rod	0.85	*rod*.mat	20140828_s1.fr1-28.rod1.mat	Rod	Rod
2.57645604395604	37.1560164835165	2.1032375	1.075	3.47005370409194	1.55955819969964	-86.9150069871985	0.91077478264109	0.412903493936627	7	1	rod	0.85	*rod*.mat	20140828_s1.fr1-28.rod1.mat	Rod	Rod
2.61545212765957	40.6258510638298	1.0862875	0.9675	2.54029733934718	1.59462134095942	-82.8689502992983	0.732938702686779	0.680294684753468	7	1	rod	0.85	*rod*.mat	20140828_s1.fr1-28.rod1.mat	Rod	Rod
2.55493523316062	43.1654274611399	2.23035625	1.075	3.67437588537837	1.56079458410236	74.325877042	0.801488751920909	0.598009849872278	7	1	rod	0.85	*rod*.mat	20140828_s1.fr1-28.rod1.mat	Rod	Rod
2.5916847826087	46.8396195652174	1.063175	0.9675	1.76469363925777	1.54946593816667	-82.9443231158104	0.837677480270694	0.546165212227346	7	1	rod	0.85	*rod*.mat	20140828_s1.fr1-28.rod1.mat	Rod	Rod
2.62932352941176	48.6039117647059	0.98228125	0.9675	2.97920171634	1.57526341110588	-73.5092991637204	0.774788993277833	0.632219911024259	7	1	rod	0.85	*rod*.mat	20140828_s1.fr1-28.rod1.mat	Rod	Rod
2.6160152284264	51.5830837563452	2.27658125	1.075	3.39521305015363	1.57319525309136	89.5709491860665	0.944994596685732	0.327085940136183	7	1	rod	0.85	*rod*.mat	20140828_s1.fr1-28.rod1.mat	Rod	Rod
2.60787037037037	54.978287037037	1.248075	0.86	2.15857580213852	1.54696682947426	88.1989640349256	0.741334515848115	0.671135705809369	7	1	rod	0.85	*rod*.mat	20140828_s1.fr1-28.rod1.mat	Rod	Rod
2.65930327868852	57.13625	1.4098625	1.075	2.71219394432363	1.55864373317494	-88.383523496788	0.935693706566173	0.352813389049304	7	1	rod	0.85	*rod*.mat	20140828_s1.fr1-28.rod1.mat	Rod	Rod
2.69226265822785	59.8482436708861	1.8258875	0.9675	3.61484411122412	1.58679791632009	89.4987672609196	0.95199868131339	0.306102124751799	7	1	rod	0.85	*rod*.mat	20140828_s1.fr1-28.rod1.mat	Rod	Rod
2.634421875	63.462625	1.849	0.86	3.7381617345659	1.57113761957451	-80.3274224510479	0.804949103810934	0.593343863433317	7	1	rod	0.85	*rod*.mat	20140828_s1.fr1-28.rod1.mat	Rod	Rod
2.63314606741573	67.2007865168539	2.0570125	1.075	3.10874266425375	1.58356986631077	-81.0137470958391	0.929910880722846	0.367784928882712	7	1	rod	0.85	*rod*.mat	20140828_s1.fr1-28.rod1.mat	Rod	Rod
2.5934375	70.3092755681818	2.0339	1.075	3.0264468415692	1.5630374171717	89.5409085482132	0.952163710259488	0.305588397791681	7	1	rod	0.85	*rod*.mat	20140828_s1.fr1-28.rod1.mat	Rod	Rod
2.61691919191919	73.3356313131313	1.14406875	1.075	1.74462219097354	1.543446900652	88.299650732374	0.961615017741387	0.274402182305885	7	1	rod	0.85	*rod*.mat	20140828_s1.fr1-28.rod1.mat	Rod	Rod
2.66462765957447	75.0796010638298	1.0862875	0.9675	2.33537028146732	1.60704162486079	-79.3032310151694	0.811516356367042	0.584329704318342	7	1	rod	0.85	*rod*.mat	20140828_s1.fr1-28.rod1.mat	Rod	Rod
2.58	77.4134375	0.1849	0.7525	NaN	NaN	0	0.796919472193578	0.604085552582339	7	1	rod	0.85	*rod*.mat	20140828_s1.fr1-28.rod1.mat	Rod	Rod
2.33735714285714	0.589714285714286	0.8089375	0.86	2.13843996377165	1.51993901554037	77.98368795797	0.818689979510984	0.574235768172189	8	1	rod	0.85	*rod*.mat	20140828_s1.fr1-28.rod1.mat	Rod	Rod
2.44606557377049	2.72538934426229	1.4098625	1.075	3.05388585374668	1.59499700899745	78.2305974421227	0.825339745175594	0.564636436154704	8	1	rod	0.85	*rod*.mat	20140828_s1.fr1-28.rod1.mat	Rod	Rod
2.37216666666667	5.77838095238095	1.21340625	1.075	1.89962689501635	1.66725992272077	-86.1450120773215	0.689412290506571	0.724369169483685	8	1	rod	0.85	*rod*.mat	20140828_s1.fr1-28.rod1.mat	Rod	Rod
2.18920588235294	7.66917647058824	0.98228125	0.86	2.49989188529327	1.46044845612281	-86.0605252322294	0.886506267406021	0.462716584800938	8	1	rod	0.85	*rod*.mat	20140828_s1.fr1-28.rod1.mat	Rod	Rod
2.46450413223141	10.1538636363636	1.39830625	0.9675	2.77067460205094	1.5620316535806	-80.413709054363	0.896132218620335	0.443787163796562	8	1	rod	0.85	*rod*.mat	20140828_s1.fr1-28.rod1.mat	Rod	Rod
2.48878787878788	12.9244318181818	1.525425	0.9675	2.81009035257971	1.57946177184471	89.0094374952	0.899397376662712	0.437131969606699	8	1	rod	0.85	*rod*.mat	20140828_s1.fr1-28.rod1.mat	Rod	Rod
2.4644375	15.7344166666667	1.38675	0.9675	2.81262501310682	1.56118484131916	-88.6200090073805	0.930391415287302	0.366567612262309	8	1	rod	0.85	*rod*.mat	20140828_s1.fr1-28.rod1.mat	Rod	Rod
2.49147058823529	18.5469117647059	1.37519375	1.075	3.62403185328516	1.57549492782654	84.6166260482701	0.920953336763001	0.389672877558979	8	1	rod	0.85	*rod*.mat	20140828_s1.fr1-28.rod1.mat	Rod	Rod
2.47444277108434	22.1709036144578	1.9183375	0.9675	3.96057936528879	1.55738011201217	-87.8312594130893	0.97071476859582	0.240234964212048	8	1	rod	0.85	*rod*.mat	20140828_s1.fr1-28.rod1.mat	Rod	Rod
2.52757716049383	26.1311265432099	1.8721125	0.9675	3.09434097010968	1.56175032851944	-47.8628371878243	0.456842555285842	0.889547570217525	8	1	rod	0.85	*rod*.mat	20140828_s1.fr1-28.rod1.mat	Rod	Rod
2.55556818181818	29.2253409090909	0.7627125	0.86	1.38585855539196	1.5555531088879	88.9762178929522	0.964412693524153	0.264401506367662	8	1	rod	0.85	*rod*.mat	20140828_s1.fr1-28.rod1.mat	Rod	Rod
2.57669230769231	30.6110384615385	0.75115625	1.075	2.52646622251737	1.58980223264209	85.5254390420883	0.963817039664024	0.266564652670375	8	1	rod	0.85	*rod*.mat	20140828_s1.fr1-28.rod1.mat	Rod	Rod
2.52867741935484	33.1370483870968	1.79121875	0.9675	3.47999289740577	1.55027299400873	88.2017075836535	0.680199630174066	0.733026918408228	8	1	rod	0.85	*rod*.mat	20140828_s1.fr1-28.rod1.mat	Rod	Rod
2.60009345794393	36.616308411215	1.23651875	0.9675	3.16424297424965	1.5785261958195	89.5025041566865	0.942938949678503	0.332965669670616	8	1	rod	0.85	*rod*.mat	20140828_s1.fr1-28.rod1.mat	Rod	Rod
2.5756345177665	39.7804568527919	2.27658125	0.9675	3.51013661248327	1.56271067313846	-86.0358457935875	0.904479394497788	0.426517320784179	8	1	rod	0.85	*rod*.mat	20140828_s1.fr1-28.rod1.mat	Rod	Rod
2.60401595744681	43.2904787234042	1.0862875	0.9675	3.10121713745255	1.57974170975909	-89.7776820170013	0.952757061721827	0.303733405043288	8	1	rod	0.85	*rod*.mat	20140828_s1.fr1-28.rod1.mat	Rod	Rod
2.57627475247525	46.3915717821782	2.3343625	0.9675	3.84647137425113	1.5356292680037	-82.203887125353	0.724837448159355	0.688919932754043	8	1	rod	0.85	*rod*.mat	20140828_s1.fr1-28.rod1.mat	Rod	Rod
2.71151595744681	50.235664893617	1.0862875	0.9675	2.00821587250292	1.59994787281464	-89.1561101713691	0.959860552356727	0.280477664047315	8	1	rod	0.85	*rod*.mat	20140828_s1.fr1-28.rod1.mat	Rod	Rod
2.65298165137615	52.2430275229358	1.25963125	1.075	3.29155784940231	1.5932533528028	-73.6195926767964	0.855301059716084	0.518131351346879	8	1	rod	0.85	*rod*.mat	20140828_s1.fr1-28.rod1.mat	Rod	Rod
2.57906926406926	55.5337554112554	2.66949375	1.075	3.95041299581774	1.55520262827831	86.3642179448441	0.862184180192964	0.506594946110782	8	1	rod	0.85	*rod*.mat	20140828_s1.fr1-28.rod1.mat	Rod	Rod
2.64066831683168	59.4836881188119	1.16718125	0.9675	2.21583659203306	1.56357349434351	87.3544506382938	0.73887511317785	0.673842390419613	8	1	rod	0.85	*rod*.mat	20140828_s1.fr1-28.rod1.mat	Rod	Rod
2.65667279411765	61.6994669117647	1.57165	1.075	2.27768927910561	1.53808230760646	62.6830477039699	0.619119512890033	0.785296777504409	8	1	rod	0.85	*rod*.mat	20140828_s1.fr1-28.rod1.mat	Rod	Rod
2.731171875	63.9759375	0.7396	0.9675	1.44612577490581	1.61412732280751	87.0094955780288	0.95028860077977	0.311370479056746	8	1	rod	0.85	*rod*.mat	20140828_s1.fr1-28.rod1.mat	Rod	Rod
2.66852941176471	65.4207058823529	0.98228125	1.075	2.41813772985515	1.59178887374894	-75.2603948537287	0.818575205676656	0.57439936686196	8	1	rod	0.85	*rod*.mat	20140828_s1.fr1-28.rod1.mat	Rod	Rod
2.61777027027027	67.8383108108108	0.8551625	0.86	1.73904955907064	1.52603214895818	-79.1167036579932	0.905104952201896	0.425188223613499	8	1	rod	0.85	*rod*.mat	20140828_s1.fr1-28.rod1.mat	Rod	Rod
2.69559139784946	69.5756182795699	1.07473125	0.9675	2.45789478091332	1.58994402342613	77.4405343283976	0.684691652560591	0.728832862125362	8	1	rod	0.85	*rod*.mat	20140828_s1.fr1-28.rod1.mat	Rod	Rod
2.64853125	72.0330625	0.9245	1.075	1.5166258159929	1.58883803579987	88.3634152907291	0.719607330268726	0.694381228305833	8	1	rod	0.85	*rod*.mat	20140828_s1.fr1-28.rod1.mat	Rod	Rod
2.62117021276596	73.5494414893617	1.0862875	0.86	2.71448111692837	1.5695372072167	75.5085391462865	0.826085659727544	0.563544570369114	8	1	rod	0.85	*rod*.mat	20140828_s1.fr1-28.rod1.mat	Rod	Rod
2.62458806818182	76.2639204545454	2.0339	1.075	NaN	NaN	86.7174859086497	0.867763772916076	0.49697689525214	8	1	rod	0.85	*rod*.mat	20140828_s1.fr1-28.rod1.mat	Rod	Rod
2.28725446428571	2.05401785714286	1.2943	0.86	3.05095658950991	1.53753953577528	78.0926747889763	0.839914872258862	0.542718165679369	9	1	rod	0.85	*rod*.mat	20140828_s1.fr1-28.rod1.mat	Rod	Rod
2.38870078740157	5.1032874015748	1.46764375	0.9675	3.35065798912496	1.59111190339723	82.487043985766	0.837178721003182	0.546929418754811	9	1	rod	0.85	*rod*.mat	20140828_s1.fr1-28.rod1.mat	Rod	Rod
2.32063492063492	8.45325396825397	1.4560875	1.075	1.99941598661354	1.63321680038818	-89.9093984438099	0.918067685270384	0.396423668897657	9	1	rod	0.85	*rod*.mat	20140828_s1.fr1-28.rod1.mat	Rod	Rod
2.19591145833333	10.4487760416667	1.1094	1.075	2.65582790143248	1.47932076663537	-88.1889563857328	0.930238213599113	0.366956218042332	9	1	rod	0.85	*rod*.mat	20140828_s1.fr1-28.rod1.mat	Rod	Rod
2.43851612903226	13.0935	1.79121875	1.075	3.33814773467292	1.56731591683865	-89.9083533441201	0.924922659012169	0.380155329892742	9	1	rod	0.85	*rod*.mat	20140828_s1.fr1-28.rod1.mat	Rod	Rod
2.45013422818792	16.4316275167785	1.72188125	0.9675	3.03555133431475	1.56073856787353	-85.9106775732946	0.932985673412393	0.359913507953264	9	1	rod	0.85	*rod*.mat	20140828_s1.fr1-28.rod1.mat	Rod	Rod
2.48066455696203	19.4670253164557	1.8258875	0.9675	3.1529091113835	1.57511222576338	-85.7217631637943	0.954157011119335	0.299306528715659	9	1	rod	0.85	*rod*.mat	20140828_s1.fr1-28.rod1.mat	Rod	Rod
2.46705696202532	22.6199050632911	1.8258875	1.075	4.00058267393958	1.5666511851523	89.1300721024974	0.93931854725275	0.343046158391233	9	1	rod	0.85	*rod*.mat	20140828_s1.fr1-28.rod1.mat	Rod	Rod
2.48363989637306	26.6204533678756	2.23035625	0.9675	4.40341083009737	1.56399176615184	-87.2801004796315	0.975138643416745	0.221595636498895	9	1	rod	0.85	*rod*.mat	20140828_s1.fr1-28.rod1.mat	Rod	Rod
2.51360294117647	31.023762254902	2.357475	0.9675	3.41767979697654	1.56840643060293	-68.7523646357532	0.661596334393294	0.749860180511911	9	1	rod	0.85	*rod*.mat	20140828_s1.fr1-28.rod1.mat	Rod	Rod
2.52177083333333	34.4414322916667	1.1094	0.86	1.58799896008748	1.54232970318695	89.136721950414	0.963661642770145	0.267125884656552	9	1	rod	0.85	*rod*.mat	20140828_s1.fr1-28.rod1.mat	Rod	Rod
2.5669696969697	36.0287878787879	0.7627125	1.075	2.78756052385169	1.58274465798536	88.1985862908368	0.966365644034138	0.257172008644966	9	1	rod	0.85	*rod*.mat	20140828_s1.fr1-28.rod1.mat	Rod	Rod
2.53366379310345	38.8161494252874	2.0107875	1.075	3.77118479619578	1.53841407565732	-89.5980170710488	0.966431645697999	0.256923868477525	9	1	rod	0.85	*rod*.mat	20140828_s1.fr1-28.rod1.mat	Rod	Rod
2.6557619047619	42.5853571428571	1.21340625	0.9675	3.64651471263039	1.59399796407796	-81.0829345126225	0.847861323956817	0.530218045089182	9	1	rod	0.85	*rod*.mat	20140828_s1.fr1-28.rod1.mat	Rod	Rod
2.57116438356164	46.2308904109589	2.53081875	1.075	3.88276113444539	1.56303108613911	86.7119187536527	0.943819354728226	0.330461836889519	9	1	rod	0.85	*rod*.mat	20140828_s1.fr1-28.rod1.mat	Rod	Rod
2.60131465517241	50.1135344827586	1.340525	0.9675	3.64845870032099	1.57159072274507	-86.1165140407341	0.867988426008797	0.496584426170184	9	1	rod	0.85	*rod*.mat	20140828_s1.fr1-28.rod1.mat	Rod	Rod
2.59841633466135	53.7619920318725	2.90061875	1.075	3.93560869948696	1.53295076934579	89.9407133183301	0.969488941327368	0.245135049807122	9	1	rod	0.85	*rod*.mat	20140828_s1.fr1-28.rod1.mat	Rod	Rod
2.74732608695652	57.6947826086956	1.32896875	0.9675	2.21431311705009	1.62169157270597	-78.919693693441	0.848341649862561	0.52944919029919	9	1	rod	0.85	*rod*.mat	20140828_s1.fr1-28.rod1.mat	Rod	Rod
2.63467672413793	59.9062284482759	1.340525	1.075	3.69659672170703	1.5825265566098	89.5809571611216	0.974491907188281	0.224422643297299	9	1	rod	0.85	*rod*.mat	20140828_s1.fr1-28.rod1.mat	Rod	Rod
2.59131578947368	63.6025708502024	2.85439375	1.075	4.28130050201613	1.55472094542479	89.6041113878776	0.835962397350526	0.548786725619307	9	1	rod	0.85	*rod*.mat	20140828_s1.fr1-28.rod1.mat	Rod	Rod
2.66013636363636	67.8833181818182	1.2711875	0.9675	2.47702361531076	1.5489652849558	-83.0503869199952	0.901051402290848	0.433712312979119	9	1	rod	0.85	*rod*.mat	20140828_s1.fr1-28.rod1.mat	Rod	Rod
2.71420807453416	70.359751552795	1.86055625	1.075	2.44716392461666	1.57971358807129	88.5252924157412	0.890567560990842	0.454850985830329	9	1	rod	0.85	*rod*.mat	20140828_s1.fr1-28.rod1.mat	Rod	Rod
2.69238636363636	72.8068181818182	0.7627125	0.9675	1.71281994375831	1.58512225794394	-79.4151643308767	0.512003997305723	0.858983065457615	9	1	rod	0.85	*rod*.mat	20140828_s1.fr1-28.rod1.mat	Rod	Rod
2.66784946236559	74.5194623655914	1.07473125	0.86	2.45337670293464	1.55006414218525	-85.2221302647704	0.864473850373978	0.502677791452527	9	1	rod	0.85	*rod*.mat	20140828_s1.fr1-28.rod1.mat	Rod	Rod
2.71870967741935	76.972311827957	1.07473125	0.9675	NaN	NaN	85.5147393948611	0.682939564507255	0.730474880629471	9	1	rod	0.85	*rod*.mat	20140828_s1.fr1-28.rod1.mat	Rod	Rod
2.26368705035971	1.56377697841727	1.60631875	0.9675	3.06486369008736	1.53115312100682	87.5127379584194	0.889611500032511	0.456718051986021	10	1	rod	0.85	*rod*.mat	20140828_s1.fr1-28.rod1.mat	Rod	Rod
2.38515625	4.62623263888889	1.6641	0.9675	3.32741089306269	1.568005436967	76.4649372433284	0.880049842938279	0.474881326169297	10	1	rod	0.85	*rod*.mat	20140828_s1.fr1-28.rod1.mat	Rod	Rod
2.39444267515924	7.95363057324841	1.81433125	0.9675	3.6469960181635	1.56596010392039	-87.5058117028815	0.972762678663567	0.231803302390802	10	1	rod	0.85	*rod*.mat	20140828_s1.fr1-28.rod1.mat	Rod	Rod
2.4120802919708	11.6005839416058	1.58320625	1.075	2.31947297822257	1.65154041398133	-89.5624775682299	0.95507248253991	0.296372321742523	10	1	rod	0.85	*rod*.mat	20140828_s1.fr1-28.rod1.mat	Rod	Rod
2.225	13.9125	0.9938375	0.9675	2.91343473466028	1.51799903826455	-86.9025019066689	0.893265391005496	0.449529688932554	10	1	rod	0.85	*rod*.mat	20140828_s1.fr1-28.rod1.mat	Rod	Rod
2.37875	16.821875	1.987675	1.075	2.88921215082297	1.52713194058515	87.5818582302357	0.946822968699129	0.321754978118084	10	1	rod	0.85	*rod*.mat	20140828_s1.fr1-28.rod1.mat	Rod	Rod
2.50486559139785	19.7083333333333	1.07473125	0.9675	1.6630962595061	1.51113491338302	-88.9251883787725	0.960030420070313	0.27989568153085	10	1	rod	0.85	*rod*.mat	20140828_s1.fr1-28.rod1.mat	Rod	Rod
2.60402941176471	21.3684705882353	0.98228125	0.9675	2.58425513957788	1.60056085968701	80.6877191611171	0.773090857195251	0.634295299147891	10	1	rod	0.85	*rod*.mat	20140828_s1.fr1-28.rod1.mat	Rod	Rod
2.52712162162162	23.9515810810811	2.13790625	1.1825	3.58165575873544	1.59921799077174	88.2501435244859	0.939397726797415	0.342829273674011	10	1	rod	0.85	*rod*.mat	20140828_s1.fr1-28.rod1.mat	Rod	Rod
2.42533870967742	27.5317903225806	1.79121875	1.075	3.74886010115997	1.52812413614794	-89.3247852385601	0.75505366492602	0.655662995052935	10	1	rod	0.85	*rod*.mat	20140828_s1.fr1-28.rod1.mat	Rod	Rod
2.58526223776224	31.2772377622378	1.65254375	0.9675	1.88963911946354	1.57845740077345	-87.1977662168803	0.943889114423287	0.3302625314401	10	1	rod	0.85	*rod*.mat	20140828_s1.fr1-28.rod1.mat	Rod	Rod
2.57078571428571	33.1668214285714	0.8089375	0.9675	3.7593229480888	1.57992312471509	-68.3106659460072	0.806131909677331	0.591735873680124	10	1	rod	0.85	*rod*.mat	20140828_s1.fr1-28.rod1.mat	Rod	Rod
2.5364756097561	36.925987804878	2.36903125	0.9675	4.35092618358673	1.56191579588286	-88.4127547900626	0.97120630973715	0.238240013278094	10	1	rod	0.85	*rod*.mat	20140828_s1.fr1-28.rod1.mat	Rod	Rod
2.57511363636364	41.2767424242424	2.2881375	0.9675	3.18350408151849	1.57569341150152	-88.1999973866575	0.975794296188763	0.218690401082162	10	1	rod	0.85	*rod*.mat	20140828_s1.fr1-28.rod1.mat	Rod	Rod
2.55952380952381	44.4602083333333	0.970725	0.9675	1.84129389739627	1.55424406308774	88.049275427206	0.687449973233444	0.726231735950266	10	1	rod	0.85	*rod*.mat	20140828_s1.fr1-28.rod1.mat	Rod	Rod
2.59	46.30125	0.9938375	0.9675	2.30054694994551	1.56092138791513	-89.7232501277196	0.810959188942901	0.585102720784199	10	1	rod	0.85	*rod*.mat	20140828_s1.fr1-28.rod1.mat	Rod	Rod
2.61271739130435	48.6016847826087	0.5315875	0.7525	1.75849278629206	1.54550942487768	88.5375464691405	0.975719145506667	0.219025453068219	10	1	rod	0.85	*rod*.mat	20140828_s1.fr1-28.rod1.mat	Rod	Rod
2.65717948717949	50.3596153846154	0.9013875	0.9675	3.45157514334533	1.58918476383073	88.2972552604893	0.976054665871728	0.217525376059968	10	1	rod	0.85	*rod*.mat	20140828_s1.fr1-28.rod1.mat	Rod	Rod
2.59371399176955	53.8106069958848	2.80816875	1.075	4.181060713375	1.57009012438719	83.5526119893384	0.850740217664715	0.525586417297663	10	1	rod	0.85	*rod*.mat	20140828_s1.fr1-28.rod1.mat	Rod	Rod
2.59666666666667	57.9916666666667	1.49075625	0.86	4.2208433253241	1.57013106371707	-85.6368004931401	0.891678221728127	0.452669801174945	10	1	rod	0.85	*rod*.mat	20140828_s1.fr1-28.rod1.mat	Rod	Rod
2.59947463768116	62.212509057971	3.189525	1.075	4.16793480368176	1.54369256089575	86.360365156641	0.877554964635034	0.479476051585899	10	1	rod	0.85	*rod*.mat	20140828_s1.fr1-28.rod1.mat	Rod	Rod
2.71242753623188	66.3789130434783	1.5947625	1.1825	2.5173933014868	1.60426491890112	-79.7905303361548	0.910940426611322	0.412537924517471	10	1	rod	0.85	*rod*.mat	20140828_s1.fr1-28.rod1.mat	Rod	Rod
2.62818965517241	68.8948965517241	1.67565625	1.075	2.87370680061871	1.56886142226813	-73.4612406407797	0.779801052920572	0.6260274098344	10	1	rod	0.85	*rod*.mat	20140828_s1.fr1-28.rod1.mat	Rod	Rod
2.63375	71.768597972973	1.710325	1.075	2.24755122050129	1.58002078258897	83.2750734026063	0.703978839986097	0.710220946503149	10	1	rod	0.85	*rod*.mat	20140828_s1.fr1-28.rod1.mat	Rod	Rod
2.61301785714286	74.0160535714286	1.617875	1.075	2.93307114993541	1.55552907523586	-87.5731811404115	0.908446397743593	0.418001366536868	10	1	rod	0.85	*rod*.mat	20140828_s1.fr1-28.rod1.mat	Rod	Rod
2.65779605263158	76.9487828947368	0.878275	0.9675	NaN	NaN	81.1735264823957	0.753150993848116	0.657847687892567	10	1	rod	0.85	*rod*.mat	20140828_s1.fr1-28.rod1.mat	Rod	Rod
2.08411290322581	0.291290322580645	0.35824375	0.86	1.58238363223975	1.43195621782836	-2.67899345150129	0.682968345021126	0.73044797193168	11	1	rod	0.85	*rod*.mat	20140828_s1.fr1-28.rod1.mat	Rod	Rod
2.30310606060606	1.85844696969697	0.7627125	0.86	1.85070652244218	1.52691315350205	-89.501258573197	0.966652456286253	0.256091836566012	11	1	rod	0.85	*rod*.mat	20140828_s1.fr1-28.rod1.mat	Rod	Rod
2.38429487179487	3.70737179487179	0.9013875	0.86	3.04703604193848	1.60760623214751	-84.7715624171756	0.9145615920929	0.404446651943738	11	1	rod	0.85	*rod*.mat	20140828_s1.fr1-28.rod1.mat	Rod	Rod
2.27215909090909	6.75234375	2.0339	1.075	3.80961931162623	1.5469464944875	82.6059375562649	0.895446111168249	0.445169924853039	11	1	rod	0.85	*rod*.mat	20140828_s1.fr1-28.rod1.mat	Rod	Rod
2.36300925925926	10.5608796296296	1.8721125	1.1825	2.65291308542895	1.62569846510645	87.3060188276162	0.968146786963256	0.250383303941625	11	1	rod	0.85	*rod*.mat	20140828_s1.fr1-28.rod1.mat	Rod	Rod
2.21743181818182	13.2097954545455	1.2711875	0.9675	3.20725477581363	1.53173562205074	-72.7737249714461	0.794438934906534	0.607344036526722	11	1	rod	0.85	*rod*.mat	20140828_s1.fr1-28.rod1.mat	Rod	Rod
2.34267759562842	16.4146038251366	2.11479375	1.075	3.28890493834721	1.52871107382616	-88.1125562290491	0.826144119951749	0.563458865463265	11	1	rod	0.85	*rod*.mat	20140828_s1.fr1-28.rod1.mat	Rod	Rod
2.48105113636364	19.7005965909091	1.01695	0.9675	1.89041232925729	1.5528093617791	77.1575709939656	0.692145969961531	0.721757546732981	11	1	rod	0.85	*rod*.mat	20140828_s1.fr1-28.rod1.mat	Rod	Rod
2.51505208333333	21.590703125	1.1094	0.9675	1.98129458486377	1.58425833659725	77.6578569772395	0.827083101822036	0.562079658660976	11	1	rod	0.85	*rod*.mat	20140828_s1.fr1-28.rod1.mat	Rod	Rod
2.48838068181818	23.5718181818182	1.01695	0.9675	1.78203378667431	1.58893494513355	79.5537754693124	0.81944690201475	0.573155105340978	11	1	rod	0.85	*rod*.mat	20140828_s1.fr1-28.rod1.mat	Rod	Rod
2.45605882352941	25.3535588235294	0.98228125	0.9675	2.15947681072625	1.60184719998165	73.5039200468402	0.750977329953494	0.660327986606596	11	1	rod	0.85	*rod*.mat	20140828_s1.fr1-28.rod1.mat	Rod	Rod
2.38901595744681	27.5119946808511	1.0862875	0.86	1.83167828115087	1.56713938372463	-74.8165972951719	0.72733819647158	0.686279205537709	11	1	rod	0.85	*rod*.mat	20140828_s1.fr1-28.rod1.mat	Rod	Rod
2.39571428571429	29.3436607142857	0.970725	0.9675	3.10356981251726	1.5095917512789	87.0612342368368	0.798386559442637	0.602145249670997	11	1	rod	0.85	*rod*.mat	20140828_s1.fr1-28.rod1.mat	Rod	Rod
2.58554838709677	32.4414193548387	1.79121875	0.9675	2.18281932296373	1.58682349324896	-87.1984086587639	0.940814731493748	0.338921290278948	11	1	rod	0.85	*rod*.mat	20140828_s1.fr1-28.rod1.mat	Rod	Rod
2.55056547619048	34.6239583333333	0.970725	0.9675	3.43673601270276	1.5754020602549	84.2030778284318	0.818908850128616	0.573923596989206	11	1	rod	0.85	*rod*.mat	20140828_s1.fr1-28.rod1.mat	Rod	Rod
2.53473684210526	38.0606578947368	1.75655	0.9675	1.94825498965815	1.56545906732247	-83.4417083189331	0.932511624261976	0.36113995987192	11	1	rod	0.85	*rod*.mat	20140828_s1.fr1-28.rod1.mat	Rod	Rod
2.54513513513514	40.0088851351351	0.8551625	0.9675	2.53651584801825	1.56543902212419	-76.5725383624987	0.608723918438556	0.793382121755217	11	1	rod	0.85	*rod*.mat	20140828_s1.fr1-28.rod1.mat	Rod	Rod
2.55872395833333	42.5453645833333	1.1094	0.86	2.24949014565898	1.55627768484922	-86.2517332788439	0.859614078135839	0.510943868414791	11	1	rod	0.85	*rod*.mat	20140828_s1.fr1-28.rod1.mat	Rod	Rod
2.59138235294118	44.7946176470588	0.98228125	0.9675	2.28972224870718	1.58885989923952	-67.4503852597469	0.797155262709046	0.60377436773622	11	1	rod	0.85	*rod*.mat	20140828_s1.fr1-28.rod1.mat	Rod	Rod
2.55002403846154	47.0839663461539	1.20185	0.9675	2.04803058423809	1.5360053614105	89.9302219287461	0.822116573394758	0.569319189690336	11	1	rod	0.85	*rod*.mat	20140828_s1.fr1-28.rod1.mat	Rod	Rod
2.62126262626263	49.1307575757576	1.14406875	1.075	2.9745771414924	1.55304501483327	84.8606072699691	0.764290409267504	0.644872212381423	11	1	rod	0.85	*rod*.mat	20140828_s1.fr1-28.rod1.mat	Rod	Rod
2.6740625	52.1048660714286	0.64715	0.86	1.45322318744168	1.60057302686082	79.5617399078916	0.7995318701309	0.600623666404335	11	1	rod	0.85	*rod*.mat	20140828_s1.fr1-28.rod1.mat	Rod	Rod
2.6307967032967	53.557445054945	1.05161875	0.9675	3.93732822651647	1.56488082545995	89.4634800463785	0.97626884699631	0.216562088982571	11	1	rod	0.85	*rod*.mat	20140828_s1.fr1-28.rod1.mat	Rod	Rod
2.65408783783784	57.4947043918919	3.42065	1.075	4.67209351928581	1.58143868862845	-89.123980989922	0.93530784482259	0.353835039832578	11	1	rod	0.85	*rod*.mat	20140828_s1.fr1-28.rod1.mat	Rod	Rod
2.60436666666667	62.1665333333333	1.7334375	0.9675	3.40726595901181	1.55792928320634	-83.5641927077265	0.879211016194098	0.476432565010979	11	1	rod	0.85	*rod*.mat	20140828_s1.fr1-28.rod1.mat	Rod	Rod
2.64820689655172	65.5735172413793	1.67565625	1.075	2.5737583319383	1.57792674746071	88.1498056099783	0.476051852362746	0.879417212625497	11	1	rod	0.85	*rod*.mat	20140828_s1.fr1-28.rod1.mat	Rod	Rod
2.62985507246377	68.1472101449275	1.5947625	0.9675	3.2729991655121	1.53567418392248	88.1790253741316	0.919178263753689	0.393841744159699	11	1	rod	0.85	*rod*.mat	20140828_s1.fr1-28.rod1.mat	Rod	Rod
2.74478618421053	71.4181907894737	1.75655	1.075	2.70334589990308	1.58536009731148	88.9513020815569	0.911852269814529	0.410518499015685	11	1	rod	0.85	*rod*.mat	20140828_s1.fr1-28.rod1.mat	Rod	Rod
2.70541666666667	74.12125	1.8721125	1.075	2.75695983090489	1.57567037430688	89.9717365030961	0.920131731147771	0.391608985258263	11	1	rod	0.85	*rod*.mat	20140828_s1.fr1-28.rod1.mat	Rod	Rod
2.69197916666667	76.8781770833333	1.1094	1.075	NaN	NaN	75.0838764796568	0.788709999891024	0.614765431747672	11	1	rod	0.85	*rod*.mat	20140828_s1.fr1-28.rod1.mat	Rod	Rod
2.37623134328358	1.27716417910448	0.77426875	0.9675	2.13845779207131	1.55856292491418	-76.388671162156	0.772420566384987	0.635111382849887	12	1	rod	0.85	*rod*.mat	20140828_s1.fr1-28.rod1.mat	Rod	Rod
2.40239130434783	3.41546195652174	1.063175	0.9675	2.20976420991804	1.61943946629428	81.5239831404056	0.775806345362883	0.630971088477664	12	1	rod	0.85	*rod*.mat	20140828_s1.fr1-28.rod1.mat	Rod	Rod
2.29494382022472	5.62261235955056	1.02850625	1.075	2.10920829327713	1.57082122517836	85.4724603872849	0.946490322969449	0.322732193196137	12	1	rod	0.85	*rod*.mat	20140828_s1.fr1-28.rod1.mat	Rod	Rod
2.29489130434783	7.73182065217391	1.063175	1.075	3.23299396138227	1.53342141999649	76.1041333548395	0.917392122061385	0.397984540377774	12	1	rod	0.85	*rod*.mat	20140828_s1.fr1-28.rod1.mat	Rod	Rod
2.41569602272727	10.9625568181818	2.0339	0.9675	3.03638626138109	1.62671884654009	-82.847792249656	0.739948478984093	0.672663547733283	12	1	rod	0.85	*rod*.mat	20140828_s1.fr1-28.rod1.mat	Rod	Rod
2.24598214285714	13.9941964285714	1.2943	0.9675	2.44396817515731	1.50943364741006	-87.5842998993814	0.848103969719353	0.52982983734995	12	1	rod	0.85	*rod*.mat	20140828_s1.fr1-28.rod1.mat	Rod	Rod
2.39585648148148	16.4335648148148	1.248075	1.075	1.98678779870902	1.63095749342189	-87.6582900114683	0.9568233104385	0.290670178383526	12	1	rod	0.85	*rod*.mat	20140828_s1.fr1-28.rod1.mat	Rod	Rod
2.2764010989011	18.4167582417582	1.05161875	0.9675	2.36894302705429	1.47537014827476	86.1714988658486	0.863276269924086	0.504731692868554	12	1	rod	0.85	*rod*.mat	20140828_s1.fr1-28.rod1.mat	Rod	Rod
2.50211734693878	20.7749234693878	1.1325125	0.86	2.38121760855504	1.54759137789341	78.9532357477091	0.707892147061199	0.706320542055154	12	1	rod	0.85	*rod*.mat	20140828_s1.fr1-28.rod1.mat	Rod	Rod
2.55736842105263	23.1555	1.09784375	0.9675	2.13029416052968	1.60335765802775	-86.6691684869804	0.801649938158228	0.597793757621229	12	1	rod	0.85	*rod*.mat	20140828_s1.fr1-28.rod1.mat	Rod	Rod
2.48801546391753	25.2846649484536	1.12095625	0.9675	1.9070728601589	1.55849021862171	-87.6580149469049	0.760298766146753	0.649573541791632	12	1	rod	0.85	*rod*.mat	20140828_s1.fr1-28.rod1.mat	Rod	Rod
2.51148351648352	27.1915934065934	1.05161875	0.9675	2.3323887885079	1.61291934780287	84.0563281115847	0.814612767677087	0.580005205784808	12	1	rod	0.85	*rod*.mat	20140828_s1.fr1-28.rod1.mat	Rod	Rod
2.41326530612245	29.5219132653061	1.1325125	0.9675	1.97105823259766	1.58062240296234	84.1313706823846	0.876688745955978	0.481058045057075	12	1	rod	0.85	*rod*.mat	20140828_s1.fr1-28.rod1.mat	Rod	Rod
2.39389784946237	31.492876344086	1.07473125	1.075	3.49361413469783	1.51038949388196	-73.4395070387622	0.746094499801132	0.66584006891032	12	1	rod	0.85	*rod*.mat	20140828_s1.fr1-28.rod1.mat	Rod	Rod
2.60480769230769	34.9801183431953	1.95300625	1.075	2.50934304811077	1.57276639026407	87.4802832291665	0.941061921057054	0.338234328146045	12	1	rod	0.85	*rod*.mat	20140828_s1.fr1-28.rod1.mat	Rod	Rod
2.59986413043478	37.4894565217391	1.063175	0.86	3.75823181196959	1.57029491425524	89.1894900994217	0.945815944340377	0.324703248261425	12	1	rod	0.85	*rod*.mat	20140828_s1.fr1-28.rod1.mat	Rod	Rod
2.60174855491329	41.2476878612717	1.99923125	0.9675	2.20105542944281	1.58961258754933	75.4333771407064	0.690763415889242	0.723080841447916	12	1	rod	0.85	*rod*.mat	20140828_s1.fr1-28.rod1.mat	Rod	Rod
2.56033536585366	43.4483536585366	0.9476125	0.9675	2.67011031731405	1.56551401511696	89.7858876459425	0.880429287168577	0.474177467089941	12	1	rod	0.85	*rod*.mat	20140828_s1.fr1-28.rod1.mat	Rod	Rod
2.57443965517241	46.1184267241379	1.340525	0.9675	2.63652405647584	1.54507888237962	-74.2890147961391	0.900983136106185	0.433854109640861	12	1	rod	0.85	*rod*.mat	20140828_s1.fr1-28.rod1.mat	Rod	Rod
2.64223684210526	48.7540789473684	1.09784375	0.9675	2.48788328237466	1.58621082479496	-81.2270358345381	0.875243568985418	0.483682431921677	12	1	rod	0.85	*rod*.mat	20140828_s1.fr1-28.rod1.mat	Rod	Rod
2.60388888888889	51.2416666666667	1.35208125	0.9675	2.20640926023181	1.53772392222741	-89.5091011592206	0.981491049753789	0.191508013548271	12	1	rod	0.85	*rod*.mat	20140828_s1.fr1-28.rod1.mat	Rod	Rod
2.67684684684685	53.4468693693694	1.28274375	0.9675	3.12383107303814	1.57509042975265	-77.350678773247	0.867493944738608	0.497447741820031	12	1	rod	0.85	*rod*.mat	20140828_s1.fr1-28.rod1.mat	Rod	Rod
2.6634328358209	56.570671641791	0.77426875	0.86	1.81327842879394	1.59382249375381	79.4935314621297	0.844345716126359	0.535798760412028	12	1	rod	0.85	*rod*.mat	20140828_s1.fr1-28.rod1.mat	Rod	Rod
2.62168367346939	58.3834693877551	1.1325125	0.86	4.41432748817231	1.55763112479119	-75.1913531133495	0.765987409654106	0.642855573399961	12	1	rod	0.85	*rod*.mat	20140828_s1.fr1-28.rod1.mat	Rod	Rod
2.67979750778816	62.7974143302181	3.70955625	1.075	5.13767171278865	1.57749540182009	84.6642136158815	0.880452937425938	0.474133551837493	12	1	rod	0.85	*rod*.mat	20140828_s1.fr1-28.rod1.mat	Rod	Rod
2.64538011695906	67.9349707602339	1.97611875	0.9675	3.59996325518497	1.54826738802128	89.6163510001443	0.964359773113123	0.264594459505875	12	1	rod	0.85	*rod*.mat	20140828_s1.fr1-28.rod1.mat	Rod	Rod
2.72647660818713	71.5340204678363	1.97611875	1.075	3.07129609673663	1.58515416449227	86.7017765439009	0.908824842052908	0.417177907453772	12	1	rod	0.85	*rod*.mat	20140828_s1.fr1-28.rod1.mat	Rod	Rod
2.68238095238095	74.605	1.94145	0.9675	2.63491705688238	1.54103217117471	88.8612145873744	0.92907734379031	0.369885508307018	12	1	rod	0.85	*rod*.mat	20140828_s1.fr1-28.rod1.mat	Rod	Rod
2.76079545454545	77.23875	0.508475	0.86	NaN	NaN	25.0354924107748	0.610764397406698	0.791812383624071	12	1	rod	0.85	*rod*.mat	20140828_s1.fr1-28.rod1.mat	Rod	Rod
2.3012962962963	0.298611111111111	0.31201875	0.86	2.03805450580281	1.49165521552793	82.8201358066489	0.875148607861371	0.483854228211664	13	1	rod	0.85	*rod*.mat	20140828_s1.fr1-28.rod1.mat	Rod	Rod
2.462421875	2.33028645833333	1.1094	0.86	2.40194788001604	1.62288792809408	-84.8421615555793	0.963725258895459	0.266896282040199	13	1	rod	0.85	*rod*.mat	20140828_s1.fr1-28.rod1.mat	Rod	Rod
2.33735714285714	4.72897619047619	1.21340625	0.9675	2.3822629468322	1.59578328258375	24.1916199907165	0.788519812405476	0.615009353948404	13	1	rod	0.85	*rod*.mat	20140828_s1.fr1-28.rod1.mat	Rod	Rod
2.27783783783784	7.1104954954955	1.28274375	1.075	3.4831358666446	1.52839016364519	-77.4067180738228	0.853934627338085	0.520380295777007	13	1	rod	0.85	*rod*.mat	20140828_s1.fr1-28.rod1.mat	Rod	Rod
2.4255	10.5905	2.48459375	1.1825	3.28319888895639	1.60598269240857	84.2729982122315	0.956096426071237	0.29305225481782	13	1	rod	0.85	*rod*.mat	20140828_s1.fr1-28.rod1.mat	Rod	Rod
2.31	13.8716666666667	1.49075625	0.9675	2.56455261702916	1.53525828313745	85.8500376997859	0.922793907488627	0.38529391936789	13	1	rod	0.85	*rod*.mat	20140828_s1.fr1-28.rod1.mat	Rod	Rod
2.40112	16.4346	1.44453125	0.9675	2.43327006222929	1.57749103152545	-82.0386932312285	0.93644725881468	0.350808397075202	13	1	rod	0.85	*rod*.mat	20140828_s1.fr1-28.rod1.mat	Rod	Rod
2.38483009708738	18.8678155339806	1.19029375	0.86	2.54937358182013	1.53414611021468	88.0335541612253	0.882159671723979	0.470950436440865	13	1	rod	0.85	*rod*.mat	20140828_s1.fr1-28.rod1.mat	Rod	Rod
2.47824427480916	21.4154770992366	1.51386875	0.9675	2.62629116674654	1.54653821071762	85.6733458789656	0.915362421242331	0.402630895209716	13	1	rod	0.85	*rod*.mat	20140828_s1.fr1-28.rod1.mat	Rod	Rod
2.54194690265487	24.0409955752212	1.30585625	1.075	2.19751460365685	1.55870395553876	-79.9971424560084	0.815309572906638	0.579025301974616	13	1	rod	0.85	*rod*.mat	20140828_s1.fr1-28.rod1.mat	Rod	Rod
2.56851941747573	26.2383495145631	1.19029375	0.9675	2.14306992379285	1.61783783069686	-77.6681309473955	0.870233025701589	0.49264031603012	13	1	rod	0.85	*rod*.mat	20140828_s1.fr1-28.rod1.mat	Rod	Rod
2.46774336283186	28.3790486725664	1.30585625	0.9675	2.49934211519504	1.5603803259561	-87.2962895548052	0.833725187388103	0.552179601139586	13	1	rod	0.85	*rod*.mat	20140828_s1.fr1-28.rod1.mat	Rod	Rod
2.49377604166667	30.8782552083333	1.1094	0.9675	2.3168805279084	1.60411281420269	87.9984224754377	0.775705872032718	0.631094604709912	13	1	rod	0.85	*rod*.mat	20140828_s1.fr1-28.rod1.mat	Rod	Rod
2.4166	33.19385	1.155625	0.9675	3.65198343935049	1.51322343030169	-80.9335551572168	0.867929774374929	0.496686930322799	13	1	rod	0.85	*rod*.mat	20140828_s1.fr1-28.rod1.mat	Rod	Rod
2.62673913043478	36.8397826086956	2.12635	0.9675	2.95520561236528	1.57819177511909	-87.3444836633524	0.820956813086938	0.570990289800219	13	1	rod	0.85	*rod*.mat	20140828_s1.fr1-28.rod1.mat	Rod	Rod
2.60488425925926	39.7949074074074	1.248075	0.9675	3.93795967687866	1.56897837676435	89.9097161545657	0.964063967687571	0.265670220774737	13	1	rod	0.85	*rod*.mat	20140828_s1.fr1-28.rod1.mat	Rod	Rod
2.61204326923077	43.7328605769231	2.4037	1.075	2.66065019060743	1.58684077534028	86.5186216386741	0.864018195762273	0.503460581765551	13	1	rod	0.85	*rod*.mat	20140828_s1.fr1-28.rod1.mat	Rod	Rod
2.56935643564356	46.3931683168317	1.16718125	0.9675	2.88862476348811	1.56468457976071	-89.1736713767458	0.956292443793629	0.292411972981971	13	1	rod	0.85	*rod*.mat	20140828_s1.fr1-28.rod1.mat	Rod	Rod
2.58701086956522	49.2817391304348	1.5947625	0.9675	2.78278039282436	1.55399969837465	85.2768670320754	0.801815175141356	0.597572108546773	13	1	rod	0.85	*rod*.mat	20140828_s1.fr1-28.rod1.mat	Rod	Rod
2.63375	52.064126984127	1.4560875	0.9675	2.67652767065613	1.60031505228634	88.3489820012369	0.8995223527256	0.436874738279751	13	1	rod	0.85	*rod*.mat	20140828_s1.fr1-28.rod1.mat	Rod	Rod
2.55475378787879	54.7394886363636	1.525425	1.075	2.61417707967774	1.52780271928089	-87.1287435073964	0.885394846383598	0.464839720761216	13	1	rod	0.85	*rod*.mat	20140828_s1.fr1-28.rod1.mat	Rod	Rod
2.66711206896552	57.35125	1.340525	0.9675	3.09270792962907	1.58239227232182	83.3763204612271	0.911975121185181	0.410245509834385	13	1	rod	0.85	*rod*.mat	20140828_s1.fr1-28.rod1.mat	Rod	Rod
2.63125	60.44375	0.9938375	0.86	2.44217819256322	1.58972590224229	89.3118905248203	0.98400199663475	0.178157432117846	13	1	rod	0.85	*rod*.mat	20140828_s1.fr1-28.rod1.mat	Rod	Rod
2.58502336448598	62.8854906542056	1.23651875	0.9675	4.6841088170661	1.55887921140503	89.0558597949511	0.971654898305397	0.236403804113066	13	1	rod	0.85	*rod*.mat	20140828_s1.fr1-28.rod1.mat	Rod	Rod
2.6408431085044	67.5692668621701	3.94068125	1.075	5.65331070980498	1.56833060095181	82.5642959511978	0.894570763928337	0.446926334337854	13	1	rod	0.85	*rod*.mat	20140828_s1.fr1-28.rod1.mat	Rod	Rod
2.65478260869565	73.2225603864734	2.39214375	1.075	3.54861304769553	1.57149567719147	-85.7532939384083	0.753627688441222	0.657301534468573	13	1	rod	0.85	*rod*.mat	20140828_s1.fr1-28.rod1.mat	Rod	Rod
2.65230088495575	76.7711725663717	1.30585625	0.9675	NaN	NaN	88.3967212305204	0.815212981446641	0.579161285723483	13	1	rod	0.85	*rod*.mat	20140828_s1.fr1-28.rod1.mat	Rod	Rod
2.44410377358491	0.43811320754717	0.61248125	0.9675	1.03411857370893	1.4300087978093	78.0977187356702	0.898844909264926	0.438266846896417	14	1	rod	0.85	*rod*.mat	20140828_s1.fr1-28.rod1.mat	Rod	Rod
2.58921428571429	1.462	0.40446875	0.645	2.11263220148185	1.65749924327771	-88.0889300657781	0.97179236801733	0.235838066187947	14	1	rod	0.85	*rod*.mat	20140828_s1.fr1-28.rod1.mat	Rod	Rod
2.40627232142857	3.56669642857143	1.2943	0.9675	2.65839535234595	1.57544755482823	13.6672877994887	0.389399736047331	0.921068860382474	14	1	rod	0.85	*rod*.mat	20140828_s1.fr1-28.rod1.mat	Rod	Rod
2.39390756302521	6.22506302521008	1.37519375	1.1825	3.67358720251694	1.54237547102391	-78.2741634396662	0.876921117211879	0.480634324812399	14	1	rod	0.85	*rod*.mat	20140828_s1.fr1-28.rod1.mat	Rod	Rod
2.4983	9.89716666666667	2.60015625	1.1825	2.80061944479496	1.5807613740202	6.88448823206242	0.376866396806599	0.926267628149668	14	1	rod	0.85	*rod*.mat	20140828_s1.fr1-28.rod1.mat	Rod	Rod
2.47039215686274	12.6976470588235	0.58936875	0.9675	1.36306804445547	1.65045366772285	-85.0967652345814	0.859552111779404	0.5110481064788	14	1	rod	0.85	*rod*.mat	20140828_s1.fr1-28.rod1.mat	Rod	Rod
2.36192857142857	14.0563928571429	0.8089375	0.7525	2.28279763650322	1.51602857930347	88.7008824145764	0.932861824950615	0.360234389737859	14	1	rod	0.85	*rod*.mat	20140828_s1.fr1-28.rod1.mat	Rod	Rod
2.48688976377953	16.3357677165354	1.46764375	0.9675	2.63915767902969	1.59338122640282	-84.2362881693687	0.919839741406155	0.392294341190207	14	1	rod	0.85	*rod*.mat	20140828_s1.fr1-28.rod1.mat	Rod	Rod
2.42728971962617	18.9742523364486	1.23651875	0.86	2.83471310671325	1.55818438802316	87.6913560743963	0.931904170813657	0.362704585606675	14	1	rod	0.85	*rod*.mat	20140828_s1.fr1-28.rod1.mat	Rod	Rod
2.46304	21.80874	1.44453125	0.86	2.81327878377114	1.53309399933858	-80.1683715351323	0.840085427393625	0.542454122189951	14	1	rod	0.85	*rod*.mat	20140828_s1.fr1-28.rod1.mat	Rod	Rod
2.56908203125	24.62001953125	1.4792	1.1825	2.54396657058357	1.57871956805468	-75.9640104275798	0.916366739544486	0.400339853944881	14	1	rod	0.85	*rod*.mat	20140828_s1.fr1-28.rod1.mat	Rod	Rod
2.54892578125	27.16390625	1.4792	0.9675	2.39529882748192	1.58787065043375	-89.1319033336721	0.898587748421674	0.438793867763061	14	1	rod	0.85	*rod*.mat	20140828_s1.fr1-28.rod1.mat	Rod	Rod
2.50802966101695	29.5588559322034	1.3636375	0.9675	2.6533264992614	1.56668436781365	-86.4669796309335	0.849355538047531	0.527821153410877	14	1	rod	0.85	*rod*.mat	20140828_s1.fr1-28.rod1.mat	Rod	Rod
2.51894	32.21216	1.44453125	0.9675	2.59978564393716	1.58597051781941	-75.8434916088119	0.87779251811006	0.479041016145799	14	1	rod	0.85	*rod*.mat	20140828_s1.fr1-28.rod1.mat	Rod	Rod
2.4794918699187	34.8116463414634	1.42141875	0.9675	3.73676296967113	1.54631652683875	89.2535957904897	0.989153510901304	0.146885437915485	14	1	rod	0.85	*rod*.mat	20140828_s1.fr1-28.rod1.mat	Rod	Rod
2.57095794392523	38.5472897196262	2.4730375	0.9675	3.43289079749178	1.56324512017474	-89.0245050500873	0.862145917980806	0.506660059713644	14	1	rod	0.85	*rod*.mat	20140828_s1.fr1-28.rod1.mat	Rod	Rod
2.59688016528926	41.9800826446281	1.39830625	0.9675	4.13451382910311	1.56984291182449	89.6810586130138	0.976628919743898	0.214932438500724	14	1	rod	0.85	*rod*.mat	20140828_s1.fr1-28.rod1.mat	Rod	Rod
2.60082207207207	46.1145945945946	2.5654875	0.9675	3.05231778460893	1.58699159460144	-86.4644930472135	0.86572585761201	0.500518470650135	14	1	rod	0.85	*rod*.mat	20140828_s1.fr1-28.rod1.mat	Rod	Rod
2.55139112903226	49.1665120967742	1.432975	0.9675	3.32961170496361	1.56440990792579	-89.8370529222007	0.972022709379846	0.234886892886478	14	1	rod	0.85	*rod*.mat	20140828_s1.fr1-28.rod1.mat	Rod	Rod
2.57265527950311	52.4960559006211	1.86055625	0.9675	3.07161627927862	1.56840516630212	83.324935423636	0.849635118582706	0.527370993960562	14	1	rod	0.85	*rod*.mat	20140828_s1.fr1-28.rod1.mat	Rod	Rod
2.58	55.5676633986928	1.76810625	0.9675	3.03932596777345	1.59693063558957	89.809985463621	0.930287817990916	0.366830445434537	14	1	rod	0.85	*rod*.mat	20140828_s1.fr1-28.rod1.mat	Rod	Rod
2.50057835820895	58.6059514925373	1.5485375	1.075	2.86920044440974	1.52660457384431	-89.8377948587102	0.919313309223303	0.39352641523143	14	1	rod	0.85	*rod*.mat	20140828_s1.fr1-28.rod1.mat	Rod	Rod
2.62733208955224	61.4723507462687	1.5485375	1.075	3.22443250720511	1.57680737098034	80.3882163460291	0.927037403680936	0.374968868276435	14	1	rod	0.85	*rod*.mat	20140828_s1.fr1-28.rod1.mat	Rod	Rod
2.60795	64.696725	1.155625	0.9675	2.82926649966702	1.60610615176678	87.1001145346098	0.816983165179617	0.57666151927547	14	1	rod	0.85	*rod*.mat	20140828_s1.fr1-28.rod1.mat	Rod	Rod
2.50806985294118	67.5242279411765	1.57165	0.86	5.17623299400374	1.56763471500564	89.5378360303625	0.920378987722981	0.391027516880871	14	1	rod	0.85	*rod*.mat	20140828_s1.fr1-28.rod1.mat	Rod	Rod
2.52443506493506	72.7004350649351	4.44915625	1.075	4.64046742830599	1.56121864402974	3.92566643669492	0.775169432963738	0.63175339349993	14	1	rod	0.85	*rod*.mat	20140828_s1.fr1-28.rod1.mat	Rod	Rod
2.56887931034483	77.3406896551724	0.33513125	0.86	NaN	NaN	-89.2500395904741	0.758587284927839	0.651571432113018	14	1	rod	0.85	*rod*.mat	20140828_s1.fr1-28.rod1.mat	Rod	Rod
2.22465277777778	0.361319444444444	0.416025	0.7525	3.49410384864295	1.51501769830227	-2.3818208453631	0.444173077009347	0.895941001216067	15	1	rod	0.85	*rod*.mat	20140828_s1.fr1-28.rod1.mat	Rod	Rod
2.41944805194805	3.84998917748918	2.66949375	1.075	3.05919669200201	1.58492361267495	88.9756845114885	0.976779492876635	0.214247105687951	15	1	rod	0.85	*rod*.mat	20140828_s1.fr1-28.rod1.mat	Rod	Rod
2.37623134328358	6.90888059701493	0.77426875	0.86	1.39649008310572	1.60052740070189	87.0443713674222	0.691281119691604	0.722585921228695	15	1	rod	0.85	*rod*.mat	20140828_s1.fr1-28.rod1.mat	Rod	Rod
2.33471830985915	8.30475352112676	0.82049375	0.86	2.58922108701957	1.5248398596334	89.3901193752612	0.912674924119388	0.408686289082065	15	1	rod	0.85	*rod*.mat	20140828_s1.fr1-28.rod1.mat	Rod	Rod
2.45366788321168	10.8912408759124	1.58320625	0.86	2.81971178166624	1.608605137144	-80.7538796180618	0.942379988159963	0.334544403503674	15	1	rod	0.85	*rod*.mat	20140828_s1.fr1-28.rod1.mat	Rod	Rod
2.34708333333333	13.7089375	1.38675	0.86	3.22475037283454	1.55218464317468	-89.9809379452525	0.782093046927582	0.623161669189891	15	1	rod	0.85	*rod*.mat	20140828_s1.fr1-28.rod1.mat	Rod	Rod
2.4070979020979	16.9331293706294	1.65254375	0.9675	3.08115463536598	1.53448614099487	89.1879673012831	0.938348173645919	0.345691632839685	15	1	rod	0.85	*rod*.mat	20140828_s1.fr1-28.rod1.mat	Rod	Rod
2.51895061728395	20.0122530864198	1.8721125	1.1825	2.88172377622446	1.56979218978451	88.182727408203	0.942978098787121	0.332854780959846	15	1	rod	0.85	*rod*.mat	20140828_s1.fr1-28.rod1.mat	Rod	Rod
2.52184426229508	22.8939754098361	1.4098625	1.075	2.68547036761753	1.57464137730987	-84.7833292628202	0.876198601146177	0.481950216671269	15	1	rod	0.85	*rod*.mat	20140828_s1.fr1-28.rod1.mat	Rod	Rod
2.51151851851852	25.5794259259259	1.56009375	0.9675	2.82065067250869	1.57345003859391	-82.074163546945	0.910347676919165	0.413844303002808	15	1	rod	0.85	*rod*.mat	20140828_s1.fr1-28.rod1.mat	Rod	Rod
2.50403333333333	28.4000666666667	1.7334375	0.9675	2.8540540387705	1.57009323329886	89.8895438658008	0.907107465527387	0.420899092401587	15	1	rod	0.85	*rod*.mat	20140828_s1.fr1-28.rod1.mat	Rod	Rod
2.50604	31.25412	1.44453125	0.9675	3.14832666149605	1.54216044294471	-86.2357145498852	0.903120601439993	0.42938698076987	15	1	rod	0.85	*rod*.mat	20140828_s1.fr1-28.rod1.mat	Rod	Rod
2.59618279569892	34.4011559139785	1.07473125	0.9675	1.98390296657646	1.56680820187433	-86.6203814058768	0.906346288984146	0.422535684226393	15	1	rod	0.85	*rod*.mat	20140828_s1.fr1-28.rod1.mat	Rod	Rod
2.60409482758621	36.3850431034483	1.340525	0.9675	2.71971632648625	1.6033193826716	-89.4945669957856	0.975659077285483	0.219292874737052	15	1	rod	0.85	*rod*.mat	20140828_s1.fr1-28.rod1.mat	Rod	Rod
2.51565693430657	39.1033211678832	1.58320625	0.9675	4.56380939838169	1.54819264315201	74.2547218424103	0.858047696250272	0.513570005899489	15	1	rod	0.85	*rod*.mat	20140828_s1.fr1-28.rod1.mat	Rod	Rod
2.61880705394191	43.6659647302905	2.78505625	1.1825	3.29629282787601	1.58885336866743	-87.6228440687901	0.92096817312148	0.389637811431697	15	1	rod	0.85	*rod*.mat	20140828_s1.fr1-28.rod1.mat	Rod	Rod
2.55928899082569	46.9617201834862	1.25963125	1.075	3.65740095779274	1.56513352960513	88.7682248556177	0.956722432454831	0.291002039920188	15	1	rod	0.85	*rod*.mat	20140828_s1.fr1-28.rod1.mat	Rod	Rod
2.58	50.6190625	2.0339	0.9675	3.49962514490237	1.57894597788339	-89.5519350927012	0.95965184662107	0.281190919620051	15	1	rod	0.85	*rod*.mat	20140828_s1.fr1-28.rod1.mat	Rod	Rod
2.55147959183673	54.1185714285714	1.69876875	0.86	3.36804325533619	1.58374716077766	-78.4756900699892	0.825234329222784	0.564790493787051	15	1	rod	0.85	*rod*.mat	20140828_s1.fr1-28.rod1.mat	Rod	Rod
2.50786184210526	57.4863322368421	1.75655	1.075	3.04918045545603	1.53162573525956	88.6422195388926	0.860670422814135	0.509162472392592	15	1	rod	0.85	*rod*.mat	20140828_s1.fr1-28.rod1.mat	Rod	Rod
2.6272695035461	60.5331737588652	1.62943125	0.9675	3.5244295283099	1.57563766593757	-88.6883703416831	0.946250732935349	0.323433997006057	15	1	rod	0.85	*rod*.mat	20140828_s1.fr1-28.rod1.mat	Rod	Rod
2.61020661157025	64.0575619834711	1.39830625	0.9675	3.1618444955195	1.58753739719267	-86.0921830895991	0.938613039277469	0.344971828557512	15	1	rod	0.85	*rod*.mat	20140828_s1.fr1-28.rod1.mat	Rod	Rod
2.55727642276423	67.2189634146341	1.42141875	0.86	3.90547102719446	1.56848607924556	83.5807387529074	0.931536491334432	0.363647858940948	15	1	rod	0.85	*rod*.mat	20140828_s1.fr1-28.rod1.mat	Rod	Rod
2.56629901960784	71.1244240196078	2.357475	1.075	3.26339172159663	1.5962761637357	78.0257045905344	0.925536249179898	0.378659017394285	15	1	rod	0.85	*rod*.mat	20140828_s1.fr1-28.rod1.mat	Rod	Rod
2.48315732758621	74.3867564655172	2.68105	1.075	NaN	NaN	88.6290635847807	0.938473905048772	0.345350154976813	15	1	rod	0.85	*rod*.mat	20140828_s1.fr1-28.rod1.mat	Rod	Rod
2.39067164179104	1.61410447761194	1.5485375	0.86	3.23633120330084	1.57223518008626	85.2408176237278	0.952250007541549	0.305319378908578	16	1	rod	0.85	*rod*.mat	20140828_s1.fr1-28.rod1.mat	Rod	Rod
2.38601503759398	4.85043233082707	1.53698125	0.9675	3.65654608451858	1.5492129348886	-83.8181696029454	0.929576129467765	0.36863019345101	16	1	rod	0.85	*rod*.mat	20140828_s1.fr1-28.rod1.mat	Rod	Rod
2.46492957746479	8.50612676056338	1.6409875	1.075	2.28021254042081	1.59186303788715	81.474452867691	0.680627461029021	0.732629687695761	16	1	rod	0.85	*rod*.mat	20140828_s1.fr1-28.rod1.mat	Rod	Rod
2.41689655172414	10.7858333333333	1.00539375	0.86	1.87367758467292	1.60926109408533	-88.6756367543561	0.960420698637168	0.278553552533969	16	1	rod	0.85	*rod*.mat	20140828_s1.fr1-28.rod1.mat	Rod	Rod
2.34484375	12.658125	0.7396	0.7525	1.49414058120073	1.57772378039169	-89.3922518442616	0.911513867207555	0.411269339835013	16	1	rod	0.85	*rod*.mat	20140828_s1.fr1-28.rod1.mat	Rod	Rod
2.33449324324324	14.1522297297297	0.8551625	0.9675	2.91910793951991	1.5379134050373	-85.6208980697907	0.932444216869313	0.361313966553985	16	1	rod	0.85	*rod*.mat	20140828_s1.fr1-28.rod1.mat	Rod	Rod
2.43046474358974	17.0697596153846	1.802775	0.9675	3.29984614803211	1.57693195122907	89.9498813549524	0.937523833705496	0.347921056037358	16	1	rod	0.85	*rod*.mat	20140828_s1.fr1-28.rod1.mat	Rod	Rod
2.41021825396825	20.3695436507937	1.4560875	0.9675	3.43461698615166	1.55563363309818	84.4432869594383	0.830643843927406	0.556804098894308	16	1	rod	0.85	*rod*.mat	20140828_s1.fr1-28.rod1.mat	Rod	Rod
2.46229430379747	23.8037658227848	1.8258875	0.9675	3.4918644284362	1.55372794307829	-83.6022610850221	0.804710374230302	0.593667595213118	16	1	rod	0.85	*rod*.mat	20140828_s1.fr1-28.rod1.mat	Rod	Rod
2.52189189189189	27.2951216216216	2.13790625	1.075	3.30975518521972	1.59151189590632	83.8172768329419	0.953033695694521	0.302864284574531	16	1	rod	0.85	*rod*.mat	20140828_s1.fr1-28.rod1.mat	Rod	Rod
2.45333333333333	30.6041666666667	1.49075625	0.9675	3.02432100356532	1.55312787436028	88.3565029981053	0.962632126384953	0.270812461403798	16	1	rod	0.85	*rod*.mat	20140828_s1.fr1-28.rod1.mat	Rod	Rod
2.506765625	33.628015625	1.849	1.075	3.20497921706187	1.56440821109559	-87.6106233703295	0.947348070890133	0.320205609852082	16	1	rod	0.85	*rod*.mat	20140828_s1.fr1-28.rod1.mat	Rod	Rod
2.52723926380368	36.8329294478528	1.88366875	1.075	3.11211898243709	1.56761480454861	85.8890326562661	0.918426706517211	0.395591183870355	16	1	rod	0.85	*rod*.mat	20140828_s1.fr1-28.rod1.mat	Rod	Rod
2.53714052287582	39.9450326797386	1.76810625	1.075	3.45521287791475	1.55887411309019	86.9563051939753	0.951599317807645	0.307341403569425	16	1	rod	0.85	*rod*.mat	20140828_s1.fr1-28.rod1.mat	Rod	Rod
2.57833333333333	43.4	1.49075625	1.075	2.24474674915654	1.593285772943	-87.7109212150754	0.908013349565153	0.418941233362712	16	1	rod	0.85	*rod*.mat	20140828_s1.fr1-28.rod1.mat	Rod	Rod
2.52785447761194	45.6441791044776	1.5485375	1.075	3.02927890398598	1.55899181526616	88.7116763728669	0.895114359716053	0.445836610239806	16	1	rod	0.85	*rod*.mat	20140828_s1.fr1-28.rod1.mat	Rod	Rod
2.56361280487805	48.6732469512195	1.895225	1.075	4.76867539783205	1.56389761966345	88.6267639056829	0.940979264137187	0.338464214450859	16	1	rod	0.85	*rod*.mat	20140828_s1.fr1-28.rod1.mat	Rod	Rod
2.59651023890785	53.4418088737201	3.38598125	1.075	3.9240366375016	1.59065952962855	78.7588623953645	0.898142458381624	0.439704587708854	16	1	rod	0.85	*rod*.mat	20140828_s1.fr1-28.rod1.mat	Rod	Rod
2.51857142857143	57.3650714285714	1.617875	1.075	3.95173227541172	1.5667546886119	87.0721098039917	0.946025341709295	0.324092660891623	16	1	rod	0.85	*rod*.mat	20140828_s1.fr1-28.rod1.mat	Rod	Rod
2.53454285714286	61.3167714285714	2.02234375	0.86	3.87203614032701	1.56653755279627	-81.958425644118	0.878148176120212	0.478388733956754	16	1	rod	0.85	*rod*.mat	20140828_s1.fr1-28.rod1.mat	Rod	Rod
2.55103293413174	65.1887724550898	1.92989375	0.9675	3.75042107503174	1.60376753444173	-87.0973990542465	0.980671078146749	0.195663579867316	16	1	rod	0.85	*rod*.mat	20140828_s1.fr1-28.rod1.mat	Rod	Rod
2.42739942528736	68.9371551724138	2.0107875	1.075	3.34741789697547	1.52316055035494	-88.2909718884806	0.970109125892676	0.242669083032323	16	1	rod	0.85	*rod*.mat	20140828_s1.fr1-28.rod1.mat	Rod	Rod
2.58679597701149	72.280775862069	2.0107875	1.075	3.98650729231916	1.57159617351969	-86.8233702563709	0.948830158176896	0.315786844143335	16	1	rod	0.85	*rod*.mat	20140828_s1.fr1-28.rod1.mat	Rod	Rod
2.58360738255034	76.2672818791946	1.72188125	0.9675	NaN	NaN	81.7346185789167	0.935078137299742	0.354441641379854	16	1	rod	0.85	*rod*.mat	20140828_s1.fr1-28.rod1.mat	Rod	Rod
2.44210344827586	1.18694827586207	1.67565625	1.075	3.76287595683888	1.56672154461676	89.3995026420097	0.918636978333206	0.395102647471307	17	1	rod	0.85	*rod*.mat	20140828_s1.fr1-28.rod1.mat	Rod	Rod
2.45743630573248	4.94979299363057	1.81433125	0.86	3.89540254054316	1.55695844388276	89.633543990312	0.96291752375575	0.269795927404576	17	1	rod	0.85	*rod*.mat	20140828_s1.fr1-28.rod1.mat	Rod	Rod
2.51133870967742	8.84482258064516	1.79121875	0.9675	2.54531614828193	1.60469455339108	-87.428731186546	0.951165937562298	0.308680027247041	17	1	rod	0.85	*rod*.mat	20140828_s1.fr1-28.rod1.mat	Rod	Rod
2.42507352941176	11.3886764705882	0.785825	0.9675	1.82434621856612	1.55799177001579	78.4555353296476	0.7258043725134	0.687901165023312	17	1	rod	0.85	*rod*.mat	20140828_s1.fr1-28.rod1.mat	Rod	Rod
2.4484328358209	13.2128731343284	0.77426875	0.7525	1.99215882096181	1.58605649685224	82.3654261749652	0.722473536899271	0.691398574253851	17	1	rod	0.85	*rod*.mat	20140828_s1.fr1-28.rod1.mat	Rod	Rod
2.41803333333333	15.2048	0.86671875	0.86	3.07365177105077	1.53354145897507	-89.716549555487	0.957518027907022	0.288373414573966	17	1	rod	0.85	*rod*.mat	20140828_s1.fr1-28.rod1.mat	Rod	Rod
2.53251533742331	18.2763190184049	1.88366875	1.075	2.84990977275877	1.622828629437	87.3440705573726	0.852552433912125	0.522641700814729	17	1	rod	0.85	*rod*.mat	20140828_s1.fr1-28.rod1.mat	Rod	Rod
2.38429487179487	21.1223717948718	0.9013875	0.86	1.61199309531253	1.50570042053458	88.1598134422224	0.947695551298069	0.319175722839079	17	1	rod	0.85	*rod*.mat	20140828_s1.fr1-28.rod1.mat	Rod	Rod
2.48915492957746	22.7309507042254	0.82049375	0.86	1.9947704503852	1.54390601661902	-89.9715516304686	0.936947394240932	0.349470428541712	17	1	rod	0.85	*rod*.mat	20140828_s1.fr1-28.rod1.mat	Rod	Rod
2.54278846153846	24.725	0.9013875	0.86	1.88734362402215	1.52749746576415	-83.0728818231809	0.883621426426239	0.468202066164236	17	1	rod	0.85	*rod*.mat	20140828_s1.fr1-28.rod1.mat	Rod	Rod
2.62448275862069	26.6105747126437	1.00539375	0.9675	2.05930897211202	1.5868705689759	84.6757250737607	0.818111673204082	0.57505937968806	17	1	rod	0.85	*rod*.mat	20140828_s1.fr1-28.rod1.mat	Rod	Rod
2.59138235294118	28.6696176470588	0.98228125	1.075	1.83915391007896	1.5733771634042	88.5549519724104	0.942450090337298	0.334346866626888	17	1	rod	0.85	*rod*.mat	20140828_s1.fr1-28.rod1.mat	Rod	Rod
2.58663580246914	30.5087654320988	0.93605625	0.9675	2.77396100403782	1.6119533694326	-87.0560417004631	0.783849268366364	0.620951145003788	17	1	rod	0.85	*rod*.mat	20140828_s1.fr1-28.rod1.mat	Rod	Rod
2.4725	33.2803773584906	1.83744375	0.9675	3.38605791083204	1.55170867310747	-83.5282626836417	0.817734078659718	0.575596192307196	17	1	rod	0.85	*rod*.mat	20140828_s1.fr1-28.rod1.mat	Rod	Rod
2.53712797619048	36.665818452381	1.94145	1.075	3.62555000672651	1.57263065588091	78.2107001067194	0.746939563513427	0.664891937429212	17	1	rod	0.85	*rod*.mat	20140828_s1.fr1-28.rod1.mat	Rod	Rod
2.53047752808989	40.2913623595506	2.0570125	0.9675	3.3366599694899	1.54707161141135	-82.524009983667	0.716320973917948	0.697770923960896	17	1	rod	0.85	*rod*.mat	20140828_s1.fr1-28.rod1.mat	Rod	Rod
2.60963141025641	43.6270833333333	1.802775	0.9675	3.75591973909413	1.59197571214729	-70.0427295532625	0.659819524335907	0.751424111474431	17	1	rod	0.85	*rod*.mat	20140828_s1.fr1-28.rod1.mat	Rod	Rod
2.53008928571429	47.3821607142857	1.617875	1.075	2.34412318870844	1.56255924141248	67.7211758961757	0.846416015722387	0.532522232708306	17	1	rod	0.85	*rod*.mat	20140828_s1.fr1-28.rod1.mat	Rod	Rod
2.54939781021898	49.726204379562	1.58320625	0.9675	3.32051044626809	1.56513348968146	-89.5632009643241	0.960754394265343	0.277400421592746	17	1	rod	0.85	*rod*.mat	20140828_s1.fr1-28.rod1.mat	Rod	Rod
2.5682012195122	53.0466615853659	1.895225	0.9675	4.17962460107989	1.5692593985705	-88.9975047815907	0.914725848350363	0.404075020707428	17	1	rod	0.85	*rod*.mat	20140828_s1.fr1-28.rod1.mat	Rod	Rod
2.574625	57.22628125	1.849	0.9675	2.43740829398746	1.55269963562409	86.1040619562093	0.877556058765898	0.479474049061327	17	1	rod	0.85	*rod*.mat	20140828_s1.fr1-28.rod1.mat	Rod	Rod
2.61873161764706	59.6632904411765	1.57165	0.9675	3.05895014136342	1.60591130956141	88.6051464999431	0.948393051495577	0.317097177336709	17	1	rod	0.85	*rod*.mat	20140828_s1.fr1-28.rod1.mat	Rod	Rod
2.51133870967742	62.7203548387097	1.79121875	0.9675	3.25735942950916	1.56310511331381	89.934228996573	0.937291714265942	0.348545897075854	17	1	rod	0.85	*rod*.mat	20140828_s1.fr1-28.rod1.mat	Rod	Rod
2.53639150943396	65.9776179245283	1.2249625	1.075	2.08874180296557	1.5640716581885	-87.332986616577	0.889711585225437	0.456523049928084	17	1	rod	0.85	*rod*.mat	20140828_s1.fr1-28.rod1.mat	Rod	Rod
2.5504375	68.0663125	0.9245	0.9675	2.36792666854187	1.57376654336272	-89.6040373095921	0.939194872490954	0.343384611604395	17	1	rod	0.85	*rod*.mat	20140828_s1.fr1-28.rod1.mat	Rod	Rod
2.54340425531915	70.4342287234042	1.0862875	0.9675	1.65743105081399	1.60366217958735	-87.5913159944799	0.739681892754577	0.672956683250123	17	1	rod	0.85	*rod*.mat	20140828_s1.fr1-28.rod1.mat	Rod	Rod
2.48894117647059	72.0907647058823	0.98228125	0.86	3.19437907146919	1.55438363323129	-74.527533331981	0.802066494222801	0.597234743501369	17	1	rod	0.85	*rod*.mat	20140828_s1.fr1-28.rod1.mat	Rod	Rod
2.5413671875	75.2847135416667	2.2188	1.075	NaN	NaN	83.912635096391	0.837196286568095	0.546902530398783	17	1	rod	0.85	*rod*.mat	20140828_s1.fr1-28.rod1.mat	Rod	Rod
2.42245689655172	0.585689655172414	0.6702625	0.86	2.44146841738084	1.55258550539825	71.5143372799292	0.837469238904483	0.546484468112998	18	1	rod	0.85	*rod*.mat	20140828_s1.fr1-28.rod1.mat	Rod	Rod
2.46691558441558	3.02675324675325	0.88983125	0.86	1.69979098241262	1.51040124903002	70.4278117075796	0.808474590450826	0.588531083797083	18	1	rod	0.85	*rod*.mat	20140828_s1.fr1-28.rod1.mat	Rod	Rod
2.56951219512195	4.72344512195122	0.9476125	0.9675	2.01290553452204	1.60998496845464	86.7541626687706	0.799887350358998	0.600150170153823	18	1	rod	0.85	*rod*.mat	20140828_s1.fr1-28.rod1.mat	Rod	Rod
2.49064935064935	6.73480519480519	0.88983125	0.7525	1.99688855764833	1.610354026951	-85.3476779386501	0.815185246961519	0.579200322113419	18	1	rod	0.85	*rod*.mat	20140828_s1.fr1-28.rod1.mat	Rod	Rod
2.41167763157895	8.73013157894737	0.878275	0.9675	2.21480765151141	1.57310396260468	77.0755267168844	0.847016445654702	0.531566685177387	18	1	rod	0.85	*rod*.mat	20140828_s1.fr1-28.rod1.mat	Rod	Rod
2.40656666666667	10.9449333333333	0.86671875	0.86	2.50414279105715	1.5004064285688	-83.4258932845372	0.73712959728508	0.675751401631055	18	1	rod	0.85	*rod*.mat	20140828_s1.fr1-28.rod1.mat	Rod	Rod
2.5826875	13.442875	0.9245	0.9675	1.88563400655496	1.57771657212896	-88.647775415685	0.88931644636176	0.45729231158034	18	1	rod	0.85	*rod*.mat	20140828_s1.fr1-28.rod1.mat	Rod	Rod
2.56963855421687	15.3284638554217	0.95916875	1.075	1.9536287975751	1.65943471200175	-84.4000493041419	0.816297330131029	0.577631949273025	18	1	rod	0.85	*rod*.mat	20140828_s1.fr1-28.rod1.mat	Rod	Rod
2.39669871794872	17.2744230769231	0.9013875	0.86	1.96885621999753	1.54265958515011	-69.2748604917877	0.799243757240736	0.601007002048821	18	1	rod	0.85	*rod*.mat	20140828_s1.fr1-28.rod1.mat	Rod	Rod
2.45208860759494	19.2425	0.91294375	0.86	2.15512864686493	1.52577836375124	-84.8430373997783	0.774846139703596	0.632149871301447	18	1	rod	0.85	*rod*.mat	20140828_s1.fr1-28.rod1.mat	Rod	Rod
2.54907534246575	21.3954452054795	0.84360625	0.9675	2.14222834458354	1.55045548813319	66.3721514716338	0.891049041116078	0.453907045909312	18	1	rod	0.85	*rod*.mat	20140828_s1.fr1-28.rod1.mat	Rod	Rod
2.59264705882353	23.5372303921569	1.1787375	1.075	2.22628868246222	1.60611488838085	88.2668620298125	0.949329717420094	0.31428186015595	18	1	rod	0.85	*rod*.mat	20140828_s1.fr1-28.rod1.mat	Rod	Rod
2.51403409090909	25.7621306818182	1.01695	1.075	2.08494040472091	1.55345015112758	-89.8033893164022	0.961472181963725	0.274902243188218	18	1	rod	0.85	*rod*.mat	20140828_s1.fr1-28.rod1.mat	Rod	Rod
2.55019801980198	27.8467574257426	1.16718125	1.1825	3.07337198595764	1.59732968298369	89.8224567303199	0.961343723709344	0.275351130167741	18	1	rod	0.85	*rod*.mat	20140828_s1.fr1-28.rod1.mat	Rod	Rod
2.46866071428571	30.9190476190476	1.94145	1.075	3.74781096494385	1.55363665882173	-86.6780567825084	0.929364668755592	0.369162989028978	18	1	rod	0.85	*rod*.mat	20140828_s1.fr1-28.rod1.mat	Rod	Rod
2.53296875	34.6663068181818	2.0339	1.075	4.15602492916688	1.57412856803649	-83.7124047555148	0.93452803991328	0.355889508999413	18	1	rod	0.85	*rod*.mat	20140828_s1.fr1-28.rod1.mat	Rod	Rod
2.51911989795918	38.8223086734694	2.265025	1.075	3.55487313612756	1.56037127105383	83.7310329867265	0.889326605014486	0.457272555062523	18	1	rod	0.85	*rod*.mat	20140828_s1.fr1-28.rod1.mat	Rod	Rod
2.55617897727273	42.3769886363636	2.0339	1.075	4.00420606905893	1.58412694561367	-87.7018010168796	0.949620171702452	0.313403142128163	18	1	rod	0.85	*rod*.mat	20140828_s1.fr1-28.rod1.mat	Rod	Rod
2.50280201342282	46.3808389261745	1.72188125	1.075	2.76175296938297	1.54593457624374	75.9070710605402	0.853264242397592	0.521478794051747	18	1	rod	0.85	*rod*.mat	20140828_s1.fr1-28.rod1.mat	Rod	Rod
2.57145695364238	49.141738410596	1.74499375	1.075	3.4372616211229	1.58115025745018	89.0044717863021	0.708373688177586	0.705837600229461	18	1	rod	0.85	*rod*.mat	20140828_s1.fr1-28.rod1.mat	Rod	Rod
2.53586842105263	52.5788157894737	2.1956875	0.9675	4.52834865418826	1.56970857981649	-82.3059464702463	0.830149031596246	0.557541554809877	18	1	rod	0.85	*rod*.mat	20140828_s1.fr1-28.rod1.mat	Rod	Rod
2.54079411764706	57.1071617647059	1.9645625	0.9675	2.74178561446841	1.56667115203611	87.5447582578338	0.901631805681729	0.432504435795872	18	1	rod	0.85	*rod*.mat	20140828_s1.fr1-28.rod1.mat	Rod	Rod
2.55210443037975	59.8489240506329	1.8258875	0.9675	3.42409985949307	1.59442055497976	69.6499284568134	0.816225957959697	0.577732797712555	18	1	rod	0.85	*rod*.mat	20140828_s1.fr1-28.rod1.mat	Rod	Rod
2.47122023809524	63.2720684523809	1.94145	0.9675	3.48594805853912	1.55358161887622	-88.630746451893	0.831097690775956	0.556126449997546	18	1	rod	0.85	*rod*.mat	20140828_s1.fr1-28.rod1.mat	Rod	Rod
2.53122685185185	66.7575	1.248075	1.075	2.25292606236256	1.57148254590132	75.3768494064112	0.847658990594544	0.530541455179743	18	1	rod	0.85	*rod*.mat	20140828_s1.fr1-28.rod1.mat	Rod	Rod
2.52968085106383	69.0104255319149	1.0862875	1.075	2.62447113928906	1.58840515123197	84.1336159587353	0.69745552792037	0.716628067112444	18	1	rod	0.85	*rod*.mat	20140828_s1.fr1-28.rod1.mat	Rod	Rod
2.4834693877551	71.6344897959184	1.1325125	0.9675	1.9920394594322	1.60579600229895	-89.5385469414683	0.963806217241818	0.266603780179534	18	1	rod	0.85	*rod*.mat	20140828_s1.fr1-28.rod1.mat	Rod	Rod
2.41376288659794	73.6253092783505	1.12095625	1.075	2.90190946505392	1.53868411824889	-88.8916802905362	0.942143207433397	0.335210645247299	18	1	rod	0.85	*rod*.mat	20140828_s1.fr1-28.rod1.mat	Rod	Rod
2.50693359375	76.52572265625	1.4792	0.9675	NaN	NaN	89.8764502118583	0.921322196815001	0.388799960977339	18	1	rod	0.85	*rod*.mat	20140828_s1.fr1-28.rod1.mat	Rod	Rod
2.33977040816327	1.70793367346939	1.1325125	0.86	2.61494637805812	1.52641856955258	83.3237807295153	0.909881941936976	0.414867270023796	19	1	rod	0.85	*rod*.mat	20140828_s1.fr1-28.rod1.mat	Rod	Rod
2.45577777777778	4.32030555555556	1.0400625	0.9675	2.0579446443074	1.52961135850185	87.1187246456154	0.840882183333512	0.541218212694535	19	1	rod	0.85	*rod*.mat	20140828_s1.fr1-28.rod1.mat	Rod	Rod
2.54051020408163	6.37650510204082	1.1325125	0.86	2.15026213254351	1.65717700728404	72.7757905968259	0.912257792763029	0.409616551842239	19	1	rod	0.85	*rod*.mat	20140828_s1.fr1-28.rod1.mat	Rod	Rod
2.355	8.51875	0.9938375	0.86	2.2619055537744	1.59094079273654	81.028397691324	0.95107029420821	0.30897458710177	19	1	rod	0.85	*rod*.mat	20140828_s1.fr1-28.rod1.mat	Rod	Rod
2.30943820224719	10.7801966292135	1.02850625	0.86	2.4581273491677	1.50336821361398	79.9308049397151	0.892177982040077	0.451684013844741	19	1	rod	0.85	*rod*.mat	20140828_s1.fr1-28.rod1.mat	Rod	Rod
2.47505952380952	13.2327380952381	0.970725	0.9675	2.33968655980953	1.51767220112434	-74.376030272932	0.902816934706332	0.430025095090347	19	1	rod	0.85	*rod*.mat	20140828_s1.fr1-28.rod1.mat	Rod	Rod
2.59929487179487	15.5691239316239	1.35208125	1.075	2.27296628567584	1.63008612902753	-88.8664812916436	0.861585187538655	0.507613006742322	19	1	rod	0.85	*rod*.mat	20140828_s1.fr1-28.rod1.mat	Rod	Rod
2.46461009174312	17.8380963302752	1.25963125	0.9675	2.33489058912209	1.55647633870406	74.8324954104126	0.922082709418418	0.386992864264433	19	1	rod	0.85	*rod*.mat	20140828_s1.fr1-28.rod1.mat	Rod	Rod
2.49804455445545	20.1727475247525	1.16718125	1.075	2.63903261702114	1.57325704973397	-87.2640413236072	0.719362898310108	0.694634451013539	19	1	rod	0.85	*rod*.mat	20140828_s1.fr1-28.rod1.mat	Rod	Rod
2.49155063291139	22.8117721518987	0.91294375	0.9675	1.55849995300901	1.57612239186116	80.0382801731808	0.659493207702284	0.751710522072527	19	1	rod	0.85	*rod*.mat	20140828_s1.fr1-28.rod1.mat	Rod	Rod
2.48325	24.37025	1.0400625	0.9675	3.51930831051397	1.56222169704875	-87.7853473212577	0.94728864062193	0.320381384210532	19	1	rod	0.85	*rod*.mat	20140828_s1.fr1-28.rod1.mat	Rod	Rod
2.51342639593909	27.8894289340102	2.27658125	0.9675	3.37676364561432	1.56147615452793	88.2145426632778	0.909192222885581	0.416376634604269	19	1	rod	0.85	*rod*.mat	20140828_s1.fr1-28.rod1.mat	Rod	Rod
2.54489795918367	31.2660459183673	1.1325125	0.9675	2.0827344283225	1.56833509871729	87.5343894365245	0.943152688848291	0.332359753156483	19	1	rod	0.85	*rod*.mat	20140828_s1.fr1-28.rod1.mat	Rod	Rod
2.55002403846154	33.3487740384615	1.20185	0.86	3.04618688024994	1.55377738705636	-87.136488053029	0.965098526299029	0.261887064467571	19	1	rod	0.85	*rod*.mat	20140828_s1.fr1-28.rod1.mat	Rod	Rod
2.60186440677966	36.3945197740113	2.04545625	0.9675	4.32713666124039	1.58634259872127	79.8028251640979	0.880633277445399	0.473798512720096	19	1	rod	0.85	*rod*.mat	20140828_s1.fr1-28.rod1.mat	Rod	Rod
2.53459627329193	40.7211335403727	1.86055625	1.075	3.13233078490124	1.57429795152067	80.408443875114	0.902533519302225	0.430619607700277	19	1	rod	0.85	*rod*.mat	20140828_s1.fr1-28.rod1.mat	Rod	Rod
2.52362804878049	43.8534451219512	1.895225	1.075	3.72440422218967	1.55802172235729	87.9844910268785	0.842688635890343	0.538401210010966	19	1	rod	0.85	*rod*.mat	20140828_s1.fr1-28.rod1.mat	Rod	Rod
2.57120454545455	47.5775454545455	2.542375	0.9675	4.78216989902878	1.57301266043683	82.6938633754058	0.863126617535771	0.504987566283824	19	1	rod	0.85	*rod*.mat	20140828_s1.fr1-28.rod1.mat	Rod	Rod
2.56060567010309	52.3597036082474	2.2419125	0.9675	3.09479058390505	1.57456435339861	89.4616723284574	0.971030729522575	0.238954644907473	19	1	rod	0.85	*rod*.mat	20140828_s1.fr1-28.rod1.mat	Rod	Rod
2.54894444444444	55.4544722222222	2.080125	1.075	3.85031109162203	1.57731562824125	-87.4454773680498	0.850739411083492	0.525587722867756	19	1	rod	0.85	*rod*.mat	20140828_s1.fr1-28.rod1.mat	Rod	Rod
2.52384328358209	59.3047014925373	2.32280625	1.075	3.70119426902374	1.56574937974469	-88.7755290360379	0.976081642584481	0.217404293907876	19	1	rod	0.85	*rod*.mat	20140828_s1.fr1-28.rod1.mat	Rod	Rod
2.54252293577982	63.0058486238532	1.25963125	0.9675	2.51681228072179	1.56816234179352	-71.3199073334003	0.818451702763336	0.574575330347375	19	1	rod	0.85	*rod*.mat	20140828_s1.fr1-28.rod1.mat	Rod	Rod
2.54915217391304	65.522652173913	1.32896875	1.075	2.84882964859449	1.60305144797088	-89.4500732966971	0.845209353561037	0.534435354980313	19	1	rod	0.85	*rod*.mat	20140828_s1.fr1-28.rod1.mat	Rod	Rod
2.45727876106195	68.37	1.30585625	0.9675	2.25563270367926	1.58125841841339	-87.1839435535007	0.951119908617345	0.308821824733506	19	1	rod	0.85	*rod*.mat	20140828_s1.fr1-28.rod1.mat	Rod	Rod
2.43368055555556	70.6255092592593	1.248075	0.9675	3.87766006707818	1.5536147158774	89.4653385588432	0.973927821496158	0.226858102160243	19	1	rod	0.85	*rod*.mat	20140828_s1.fr1-28.rod1.mat	Rod	Rod
2.50030172413793	74.5025969827586	2.68105	1.075	2.8291628259231	1.59555312792882	-88.4946771137929	0.949384591677267	0.314116056714376	19	1	rod	0.85	*rod*.mat	20140828_s1.fr1-28.rod1.mat	Rod	Rod
2.43026785714286	77.3308928571429	0.323575	0.7525	NaN	NaN	-17.6240028734092	0.727485089286986	0.686123490973094	19	1	rod	0.85	*rod*.mat	20140828_s1.fr1-28.rod1.mat	Rod	Rod
2.44977642276423	0.940406504065041	1.42141875	1.075	2.59865883192721	1.59730738218593	-75.191758571009	0.870116189760496	0.492846645840952	20	1	rod	0.85	*rod*.mat	20140828_s1.fr1-28.rod1.mat	Rod	Rod
2.38089130434783	3.53815217391304	1.32896875	0.9675	2.49914668017246	1.55134498310421	88.7817947068636	0.818330469506222	0.574747981882256	20	1	rod	0.85	*rod*.mat	20140828_s1.fr1-28.rod1.mat	Rod	Rod
2.4295	6.03682608695652	1.32896875	0.9675	2.957293456867	1.55498729462584	85.9128074999067	0.813055291855048	0.582186475612842	20	1	rod	0.85	*rod*.mat	20140828_s1.fr1-28.rod1.mat	Rod	Rod
2.47625	8.99375	0.9938375	0.9675	1.64241555538028	1.60392374657407	-66.6309599380201	0.71447772884372	0.699658184391721	20	1	rod	0.85	*rod*.mat	20140828_s1.fr1-28.rod1.mat	Rod	Rod
2.42185096153846	10.6352644230769	1.20185	0.9675	2.64038622024287	1.56705702558005	82.5893509696224	0.936523819897229	0.350603957144101	20	1	rod	0.85	*rod*.mat	20140828_s1.fr1-28.rod1.mat	Rod	Rod
2.43172413793103	13.275632183908	1.00539375	1.075	2.04334352188635	1.53201135819686	82.5246494500526	0.719659136310152	0.69432753619983	20	1	rod	0.85	*rod*.mat	20140828_s1.fr1-28.rod1.mat	Rod	Rod
2.51095528455285	15.3174390243902	1.42141875	1.075	2.75288162037923	1.53218854409343	84.0691818638207	0.916335439292899	0.400411491713075	20	1	rod	0.85	*rod*.mat	20140828_s1.fr1-28.rod1.mat	Rod	Rod
2.61721153846154	18.0682692307692	1.20185	0.9675	2.59506099516761	1.59643619053274	-86.6424374123802	0.973858124254387	0.227157112641729	20	1	rod	0.85	*rod*.mat	20140828_s1.fr1-28.rod1.mat	Rod	Rod
2.55068181818182	20.6624772727273	1.2711875	0.86	3.16262866154659	1.58230827297485	75.6848108801749	0.709957315102256	0.704244709410582	20	1	rod	0.85	*rod*.mat	20140828_s1.fr1-28.rod1.mat	Rod	Rod
2.51427461139896	23.824896373057	2.23035625	0.9675	3.95899149842702	1.5742953395482	87.8404651884287	0.939860078017689	0.341559707443052	20	1	rod	0.85	*rod*.mat	20140828_s1.fr1-28.rod1.mat	Rod	Rod
2.50042207792208	27.7838636363636	0.88983125	0.86	1.4230687769022	1.56717397451531	89.8543990186396	0.847547232811998	0.530719971503546	20	1	rod	0.85	*rod*.mat	20140828_s1.fr1-28.rod1.mat	Rod	Rod
2.50557692307692	29.2069230769231	0.9013875	0.9675	2.65345037855878	1.56401809012909	88.2380136041216	0.966384917387785	0.25709957496154	20	1	rod	0.85	*rod*.mat	20140828_s1.fr1-28.rod1.mat	Rod	Rod
2.5235625	31.8603125	1.849	0.9675	2.88875342730889	1.58250473583109	87.8944705151303	0.947695060879916	0.319177178983416	20	1	rod	0.85	*rod*.mat	20140828_s1.fr1-28.rod1.mat	Rod	Rod
2.48974056603774	34.7488679245283	1.2249625	0.9675	2.18985996082588	1.52241144690617	88.7890166328274	0.795576026256187	0.605853766552965	20	1	rod	0.85	*rod*.mat	20140828_s1.fr1-28.rod1.mat	Rod	Rod
2.59565533980583	36.9361650485437	1.19029375	0.9675	4.21836885946964	1.57842821365543	81.5462005318188	0.883622218901834	0.46820057054963	20	1	rod	0.85	*rod*.mat	20140828_s1.fr1-28.rod1.mat	Rod	Rod
2.56346153846154	41.1544110576923	2.4037	1.075	3.37993161485259	1.58112935417324	86.0950688645905	0.898374033224466	0.439231256205664	20	1	rod	0.85	*rod*.mat	20140828_s1.fr1-28.rod1.mat	Rod	Rod
2.52853723404255	44.5341622340426	2.172575	1.075	3.18840861361275	1.58980748901327	-88.3168142455476	0.869854565469221	0.493308255487734	20	1	rod	0.85	*rod*.mat	20140828_s1.fr1-28.rod1.mat	Rod	Rod
2.46792553191489	47.7219946808511	1.0862875	0.9675	1.84696578063499	1.52052755706473	79.4075453814675	0.850693011630975	0.525662819649842	20	1	rod	0.85	*rod*.mat	20140828_s1.fr1-28.rod1.mat	Rod	Rod
2.56073113207547	49.5666273584906	1.2249625	0.9675	3.21694574496138	1.58192267116543	-76.1648751761439	0.842804692122511	0.538219519282123	20	1	rod	0.85	*rod*.mat	20140828_s1.fr1-28.rod1.mat	Rod	Rod
2.52493902439024	52.7833739837398	1.42141875	1.075	2.79664084008526	1.57405227121755	81.8720050713513	0.89049943298397	0.454984351220158	20	1	rod	0.85	*rod*.mat	20140828_s1.fr1-28.rod1.mat	Rod	Rod
2.51583333333333	55.58	1.49075625	0.86	3.16999101823396	1.55935818604421	-81.413679253773	0.892380839235399	0.451283101573197	20	1	rod	0.85	*rod*.mat	20140828_s1.fr1-28.rod1.mat	Rod	Rod
2.55209134615385	58.7497836538462	1.20185	0.86	2.38587209108409	1.60719283283518	-80.2244980308655	0.933501362521673	0.358573850371411	20	1	rod	0.85	*rod*.mat	20140828_s1.fr1-28.rod1.mat	Rod	Rod
2.4652731092437	61.1340756302521	1.37519375	0.9675	3.07649551592614	1.55643533255162	-85.1047640164906	0.900655380936834	0.434534100836202	20	1	rod	0.85	*rod*.mat	20140828_s1.fr1-28.rod1.mat	Rod	Rod
2.509453125	64.21025390625	1.4792	1.075	2.20165471369925	1.57345709396855	-84.9141840407597	0.747049903677233	0.664767960581612	20	1	rod	0.85	*rod*.mat	20140828_s1.fr1-28.rod1.mat	Rod	Rod
2.50359504132231	66.4119008264463	1.39830625	1.075	2.44506488941513	1.56110783827003	-75.8547302520892	0.863763789652471	0.503896929624701	20	1	rod	0.85	*rod*.mat	20140828_s1.fr1-28.rod1.mat	Rod	Rod
2.52728365384615	68.8568509615385	1.20185	1.075	2.26176885759393	1.59094535817207	-77.8542153825754	0.872196335111773	0.489155959809948	20	1	rod	0.85	*rod*.mat	20140828_s1.fr1-28.rod1.mat	Rod	Rod
2.48171428571429	71.1181607142857	1.617875	1.075	3.22190124912056	1.56945270315775	89.40931687806	0.906788123964278	0.42158664380806	20	1	rod	0.85	*rod*.mat	20140828_s1.fr1-28.rod1.mat	Rod	Rod
2.48604330708661	74.3400590551181	1.46764375	0.9675	2.42091568497461	1.52181670844566	81.6223873438174	0.882605065271643	0.470115197325973	20	1	rod	0.85	*rod*.mat	20140828_s1.fr1-28.rod1.mat	Rod	Rod
2.60457142857143	76.7580714285714	1.21340625	0.9675	NaN	NaN	89.728409149577	0.869948160390799	0.493143182283466	20	1	rod	0.85	*rod*.mat	20140828_s1.fr1-28.rod1.mat	Rod	Rod
2.29600746268657	0.713992537313433	0.77426875	0.9675	2.34928971358507	1.51928953905261	75.3254157077106	0.797871191872311	0.602827969805863	21	1	rod	0.85	*rod*.mat	20140828_s1.fr1-28.rod1.mat	Rod	Rod
2.41695833333333	3.06016666666667	1.38675	0.9675	2.82340755849942	1.56469884138721	-78.9807200331619	0.897793493823938	0.440416669129822	21	1	rod	0.85	*rod*.mat	20140828_s1.fr1-28.rod1.mat	Rod	Rod
2.43417391304348	5.88352173913044	1.32896875	0.86	2.57863227188657	1.61017584206011	88.4898603660322	0.89495300958224	0.446160409090375	21	1	rod	0.85	*rod*.mat	20140828_s1.fr1-28.rod1.mat	Rod	Rod
2.33265486725664	8.46015486725664	1.30585625	0.86	2.00760853135975	1.50163565831648	-87.7106610467509	0.949378056926498	0.314135806660856	21	1	rod	0.85	*rod*.mat	20140828_s1.fr1-28.rod1.mat	Rod	Rod
2.47139175257732	10.4629639175258	1.12095625	0.9675	4.01081014012863	1.57425991142424	-89.1505057671738	0.878827777444283	0.477139117650545	21	1	rod	0.85	*rod*.mat	20140828_s1.fr1-28.rod1.mat	Rod	Rod
2.4575	14.47375	1.987675	0.9675	3.80009255593337	1.56838648613328	-89.1583369162268	0.913068340525175	0.407806578576907	21	1	rod	0.85	*rod*.mat	20140828_s1.fr1-28.rod1.mat	Rod	Rod
2.46665760869565	18.2738315217391	2.12635	1.075	2.86769627770107	1.59805859242415	-87.0267517307755	0.916727228217005	0.399513690686023	21	1	rod	0.85	*rod*.mat	20140828_s1.fr1-28.rod1.mat	Rod	Rod
2.38848739495798	21.140462184874	1.37519375	1.075	2.5761976625407	1.52107608022921	-89.9535411025822	0.956312114553477	0.292347634774524	21	1	rod	0.85	*rod*.mat	20140828_s1.fr1-28.rod1.mat	Rod	Rod
2.51652380952381	23.7134761904762	1.21340625	0.86	4.49891065435739	1.56925727411299	86.628096512031	0.972420518123875	0.233234508449532	21	1	rod	0.85	*rod*.mat	20140828_s1.fr1-28.rod1.mat	Rod	Rod
2.52344786729858	28.2123815165877	2.43836875	1.075	3.72383314848956	1.59062438185949	88.5618272499935	0.965183018589603	0.261575496991331	21	1	rod	0.85	*rod*.mat	20140828_s1.fr1-28.rod1.mat	Rod	Rod
2.44961633663366	31.9354826732673	2.3343625	0.9675	3.43302708533037	1.56496188558443	-89.0853412698637	0.824271548773322	0.566194678430334	21	1	rod	0.85	*rod*.mat	20140828_s1.fr1-28.rod1.mat	Rod	Rod
2.46964601769912	35.3684513274336	1.30585625	0.9675	2.13984802385623	1.55151954002727	86.3482117473705	0.916569702147649	0.399874956836472	21	1	rod	0.85	*rod*.mat	20140828_s1.fr1-28.rod1.mat	Rod	Rod
2.51089285714286	37.5079017857143	1.2943	0.86	3.62415812350131	1.58051119700007	-86.2073004462356	0.925558674335345	0.378604200138613	21	1	rod	0.85	*rod*.mat	20140828_s1.fr1-28.rod1.mat	Rod	Rod
2.47568518518518	41.1318888888889	1.56009375	0.9675	3.01335473749205	1.55232772856845	-88.5543226471914	0.896337415635589	0.44337257169531	21	1	rod	0.85	*rod*.mat	20140828_s1.fr1-28.rod1.mat	Rod	Rod
2.53133445945946	44.1447297297297	1.710325	1.075	3.50407718426067	1.57785932743035	89.1315800166764	0.927687466921281	0.373357688707729	21	1	rod	0.85	*rod*.mat	20140828_s1.fr1-28.rod1.mat	Rod	Rod
2.50658536585366	47.6487195121951	1.42141875	0.9675	2.45869431911354	1.57648126589638	-86.646328750892	0.878724269723293	0.477329716023699	21	1	rod	0.85	*rod*.mat	20140828_s1.fr1-28.rod1.mat	Rod	Rod
2.49260791366906	50.1073741007194	1.60631875	0.9675	3.425165960597	1.56489742912386	84.3135637383527	0.902859513886609	0.42993569075437	21	1	rod	0.85	*rod*.mat	20140828_s1.fr1-28.rod1.mat	Rod	Rod
2.5128125	53.53248046875	1.4792	1.075	2.52191285286052	1.57734256667131	-83.7990515840922	0.929095645840853	0.369839533959754	21	1	rod	0.85	*rod*.mat	20140828_s1.fr1-28.rod1.mat	Rod	Rod
2.49630357142857	56.0543392857143	1.617875	0.86	2.48288718351116	1.54489165567201	-85.9805721980427	0.924979376046243	0.380017307354681	21	1	rod	0.85	*rod*.mat	20140828_s1.fr1-28.rod1.mat	Rod	Rod
2.56061475409836	58.536393442623	1.4098625	0.9675	2.60881006949833	1.58593794797892	81.7766220037096	0.742286847543927	0.670082260594399	21	1	rod	0.85	*rod*.mat	20140828_s1.fr1-28.rod1.mat	Rod	Rod
2.52111464968153	61.1449044585987	1.81433125	1.075	3.51246657291639	1.56778184546519	-88.4774644087512	0.850069509424627	0.526670512888821	21	1	rod	0.85	*rod*.mat	20140828_s1.fr1-28.rod1.mat	Rod	Rod
2.53170289855072	64.6573550724638	1.5947625	1.075	2.66713106817631	1.54032692821831	-87.1503957781007	0.902864027845533	0.42992621136951	21	1	rod	0.85	*rod*.mat	20140828_s1.fr1-28.rod1.mat	Rod	Rod
2.61295620437956	67.3232481751825	1.58320625	0.9675	3.49576579263005	1.5840050950359	-88.6763591544508	0.923987592219949	0.382422448901187	21	1	rod	0.85	*rod*.mat	20140828_s1.fr1-28.rod1.mat	Rod	Rod
2.56678278688525	70.8187090163934	1.4098625	0.9675	2.65182933585169	1.57299973982086	-83.5310716829445	0.904978966111658	0.425456309032401	21	1	rod	0.85	*rod*.mat	20140828_s1.fr1-28.rod1.mat	Rod	Rod
2.56093971631206	73.4705319148936	1.62943125	0.9675	3.44947472292839	1.59948753529456	-83.005687180332	0.922078094069929	0.387003861009637	21	1	rod	0.85	*rod*.mat	20140828_s1.fr1-28.rod1.mat	Rod	Rod
2.46198369565217	76.9185869565217	1.063175	0.9675	NaN	NaN	85.155271045857	0.901520870825705	0.43273562306062	21	1	rod	0.85	*rod*.mat	20140828_s1.fr1-28.rod1.mat	Rod	Rod
2.27775362318841	1.19807971014493	1.5947625	1.075	2.7750144892125	1.54291036185582	88.2539889248212	0.923476050775677	0.383656074686377	22	1	rod	0.85	*rod*.mat	20140828_s1.fr1-28.rod1.mat	Rod	Rod
2.35512755102041	3.97201530612245	1.1325125	1.075	1.66327046289106	1.58101886578178	-70.0459810084203	0.771725546020164	0.635955723002694	22	1	rod	0.85	*rod*.mat	20140828_s1.fr1-28.rod1.mat	Rod	Rod
2.338125	5.63519886363636	1.01695	1.075	2.43676384740308	1.5822497403313	-81.3830564745109	0.65135135504396	0.758776259698732	22	1	rod	0.85	*rod*.mat	20140828_s1.fr1-28.rod1.mat	Rod	Rod
2.31021634615385	8.07180288461539	1.20185	0.86	2.90991574580318	1.54905154521232	-87.8576039701068	0.912847968072723	0.408299629176296	22	1	rod	0.85	*rod*.mat	20140828_s1.fr1-28.rod1.mat	Rod	Rod
2.37348684210526	10.9810307017544	1.3174125	0.9675	3.65689478369999	1.55243885711422	-89.4451457228028	0.843983684979224	0.536368846493613	22	1	rod	0.85	*rod*.mat	20140828_s1.fr1-28.rod1.mat	Rod	Rod
2.44061440677966	14.6373093220339	1.3636375	0.9675	2.0546705587531	1.55527711227159	-81.5179394292251	0.891764604261657	0.452499602857339	22	1	rod	0.85	*rod*.mat	20140828_s1.fr1-28.rod1.mat	Rod	Rod
2.4725	16.6917324561404	1.3174125	1.075	2.19649711068396	1.57940652283046	-88.4194812678045	0.897750806860676	0.440503676240058	22	1	rod	0.85	*rod*.mat	20140828_s1.fr1-28.rod1.mat	Rod	Rod
2.45358796296296	18.8881481481481	1.248075	0.9675	2.10784862945773	1.55276710005424	-81.6850177718653	0.931912618486132	0.362682880084408	22	1	rod	0.85	*rod*.mat	20140828_s1.fr1-28.rod1.mat	Rod	Rod
2.49158878504673	20.9956542056075	1.23651875	0.9675	2.48170167785027	1.60222352369998	-87.9693392835171	0.92604644230834	0.377409574187071	22	1	rod	0.85	*rod*.mat	20140828_s1.fr1-28.rod1.mat	Rod	Rod
2.41360869565217	23.4761304347826	1.32896875	0.86	2.52801312295371	1.54975717037909	-84.3470909221152	0.923558059132001	0.383458617600819	22	1	rod	0.85	*rod*.mat	20140828_s1.fr1-28.rod1.mat	Rod	Rod
2.46679203539823	26.0035840707965	1.30585625	0.7525	3.7688195164087	1.57426210772718	-87.3362351928318	0.810765146713364	0.585371571631948	22	1	rod	0.85	*rod*.mat	20140828_s1.fr1-28.rod1.mat	Rod	Rod
2.45373015873016	29.772380952381	1.4560875	0.9675	3.43013154317822	1.56051736467243	-88.4314537631659	0.899606576746689	0.436701278992978	22	1	rod	0.85	*rod*.mat	20140828_s1.fr1-28.rod1.mat	Rod	Rod
2.48898773006135	33.2023312883436	1.88366875	1.075	3.86938800245115	1.56903468664296	-88.4993457643654	0.879648748142253	0.475623884904624	22	1	rod	0.85	*rod*.mat	20140828_s1.fr1-28.rod1.mat	Rod	Rod
2.4958041958042	37.0717132867133	1.65254375	0.9675	2.80172910397321	1.56641445083786	86.2179174875507	0.94179302940277	0.336193232781912	22	1	rod	0.85	*rod*.mat	20140828_s1.fr1-28.rod1.mat	Rod	Rod
2.50808098591549	39.8734154929577	1.6409875	0.9675	3.76365135402623	1.56951520388694	-86.1215258518714	0.945645097349399	0.325200476412697	22	1	rod	0.85	*rod*.mat	20140828_s1.fr1-28.rod1.mat	Rod	Rod
2.51290268456376	43.6370637583893	1.72188125	1.1825	2.72591377329283	1.59996264382045	-89.6941749788662	0.912987990442951	0.407986432748617	22	1	rod	0.85	*rod*.mat	20140828_s1.fr1-28.rod1.mat	Rod	Rod
2.43340909090909	46.3618181818182	1.65254375	0.9675	2.69335850197456	1.53533711696093	-87.5557532687271	0.946624280739228	0.322339062347303	22	1	rod	0.85	*rod*.mat	20140828_s1.fr1-28.rod1.mat	Rod	Rod
2.52889344262295	49.0534836065574	1.4098625	0.86	2.84211137730674	1.59807542155091	-89.6576296775131	0.908467694400285	0.417955079202335	22	1	rod	0.85	*rod*.mat	20140828_s1.fr1-28.rod1.mat	Rod	Rod
2.45137283236994	51.8945375722543	1.99923125	1.075	3.76342904734002	1.56073075798491	87.280732747968	0.942635620922363	0.333823435618758	22	1	rod	0.85	*rod*.mat	20140828_s1.fr1-28.rod1.mat	Rod	Rod
2.48925324675325	55.657775974026	1.7796625	0.9675	2.96153257620621	1.54868072740413	-88.3808338966871	0.933490221840509	0.358602852370359	22	1	rod	0.85	*rod*.mat	20140828_s1.fr1-28.rod1.mat	Rod	Rod
2.55474397590361	58.6185843373494	1.9183375	1.1825	3.75449805259362	1.57578269939369	89.8655715616587	0.884968583715792	0.465650733743721	22	1	rod	0.85	*rod*.mat	20140828_s1.fr1-28.rod1.mat	Rod	Rod
2.53602272727273	62.3730357142857	1.7796625	0.9675	3.12530875324931	1.57534736940781	85.7508526171039	0.92684647482401	0.375440557354033	22	1	rod	0.85	*rod*.mat	20140828_s1.fr1-28.rod1.mat	Rod	Rod
2.52179936305732	65.4983121019108	1.81433125	0.86	4.63499515093613	1.58741103492483	89.1075145722412	0.945047589632595	0.326932796350599	22	1	rod	0.85	*rod*.mat	20140828_s1.fr1-28.rod1.mat	Rod	Rod
2.44479381443299	70.1326675257732	2.2419125	1.075	3.21860356722126	1.54758628895419	-83.5377803415155	0.914612975288683	0.404330440894057	22	1	rod	0.85	*rod*.mat	20140828_s1.fr1-28.rod1.mat	Rod	Rod
2.51949101796407	73.3504041916168	1.92989375	1.075	3.14686424637617	1.57172509116923	87.9804529741386	0.921163319315624	0.389176231478005	22	1	rod	0.85	*rod*.mat	20140828_s1.fr1-28.rod1.mat	Rod	Rod
2.51656832298137	76.4972670807453	1.86055625	1.075	NaN	NaN	89.9845004095697	0.949551061339022	0.313612470909461	22	1	rod	0.85	*rod*.mat	20140828_s1.fr1-28.rod1.mat	Rod	Rod
2.32028761061947	2.0291814159292	1.30585625	0.9675	3.5920719046213	1.57572580416646	-85.4203756572307	0.883788991063411	0.467885690393624	23	1	rod	0.85	*rod*.mat	20140828_s1.fr1-28.rod1.mat	Rod	Rod
2.30258064516129	5.62120967741935	1.432975	0.86	2.64594676528605	1.56609429322758	-81.0724146710804	0.836395562477724	0.548126320356514	23	1	rod	0.85	*rod*.mat	20140828_s1.fr1-28.rod1.mat	Rod	Rod
2.31502192982456	8.26712719298246	1.3174125	0.86	2.1998561091201	1.55657563651413	85.909014894108	0.923073451333156	0.384623716694506	23	1	rod	0.85	*rod*.mat	20140828_s1.fr1-28.rod1.mat	Rod	Rod
2.34630434782609	10.4667608695652	1.32896875	1.075	2.4852976813231	1.57425907187802	86.4290518100144	0.884571881968173	0.466403886809796	23	1	rod	0.85	*rod*.mat	20140828_s1.fr1-28.rod1.mat	Rod	Rod
2.33769841269841	12.9520436507937	1.4560875	0.9675	2.51975789666685	1.5318742496515	-86.2254892145197	0.927690356653615	0.37335050846609	23	1	rod	0.85	*rod*.mat	20140828_s1.fr1-28.rod1.mat	Rod	Rod
2.43574786324786	15.4698931623932	1.35208125	0.9675	2.80091466151047	1.55304180969404	-84.0271196052802	0.960640790433005	0.2777935776008	23	1	rod	0.85	*rod*.mat	20140828_s1.fr1-28.rod1.mat	Rod	Rod
2.48547413793103	18.2703663793103	1.340525	0.86	4.16775189219017	1.57167389144568	89.3287408166458	0.931561134633029	0.363584725258396	23	1	rod	0.85	*rod*.mat	20140828_s1.fr1-28.rod1.mat	Rod	Rod
2.48181666666667	22.4381166666667	1.7334375	1.075	3.83564880854596	1.57584112704705	89.7876205738177	0.89637793114664	0.443290654710055	23	1	rod	0.85	*rod*.mat	20140828_s1.fr1-28.rod1.mat	Rod	Rod
2.46246666666667	26.2737166666667	1.7334375	0.9675	4.14512898135048	1.56978719199449	-87.0880655378496	0.949790323231069	0.312887107271332	23	1	rod	0.85	*rod*.mat	20140828_s1.fr1-28.rod1.mat	Rod	Rod
2.46664965986395	30.418843537415	1.69876875	0.9675	2.99379996140311	1.57044314804512	87.2714830690745	0.95950563673876	0.28168942661475	23	1	rod	0.85	*rod*.mat	20140828_s1.fr1-28.rod1.mat	Rod	Rod
2.46770700636943	33.4126433121019	1.81433125	0.9675	4.06420123957626	1.5768457413941	-89.7461112564025	0.938836176026745	0.344364101763641	23	1	rod	0.85	*rod*.mat	20140828_s1.fr1-28.rod1.mat	Rod	Rod
2.44312111801242	37.4767701863354	1.86055625	0.9675	3.07074478457766	1.53287001809924	85.1134785034278	0.942102184171278	0.335325922916358	23	1	rod	0.85	*rod*.mat	20140828_s1.fr1-28.rod1.mat	Rod	Rod
2.55955521472393	40.5453067484663	1.88366875	0.9675	3.18284786183476	1.58689011916122	86.0138661951265	0.950312587184997	0.311297264102591	23	1	rod	0.85	*rod*.mat	20140828_s1.fr1-28.rod1.mat	Rod	Rod
2.50833333333333	43.7277424242424	1.90678125	1.075	2.99337088947513	1.56285901854823	87.2854728532702	0.911636592151608	0.410997230951989	23	1	rod	0.85	*rod*.mat	20140828_s1.fr1-28.rod1.mat	Rod	Rod
2.53209239130435	46.7210190217391	2.12635	1.075	3.90979448733014	1.5770234180373	88.9354123898533	0.943237760623279	0.332118242399273	23	1	rod	0.85	*rod*.mat	20140828_s1.fr1-28.rod1.mat	Rod	Rod
2.50774590163934	50.630737704918	2.11479375	0.9675	3.58937244669146	1.57812011492205	88.2768277038119	0.961515974132398	0.274749033643844	23	1	rod	0.85	*rod*.mat	20140828_s1.fr1-28.rod1.mat	Rod	Rod
2.48145833333333	54.2200138888889	2.080125	1.075	3.9953757060171	1.56921751620467	85.7801629898784	0.954839899797482	0.297120793204944	23	1	rod	0.85	*rod*.mat	20140828_s1.fr1-28.rod1.mat	Rod	Rod
2.48776627218935	58.2153846153846	1.95300625	0.9675	3.64839616618736	1.57654064922099	-85.1436247486032	0.934253514775579	0.356609548567445	23	1	rod	0.85	*rod*.mat	20140828_s1.fr1-28.rod1.mat	Rod	Rod
2.46680882352941	61.8637205882353	1.9645625	0.9675	4.89248273808296	1.54997198138085	89.9755606440106	0.961711428823949	0.274064094090048	23	1	rod	0.85	*rod*.mat	20140828_s1.fr1-28.rod1.mat	Rod	Rod
2.56868421052632	66.7551425438596	2.634825	1.075	3.49583804855668	1.58293511928766	-88.9404415127221	0.949053259328971	0.315115710425641	23	1	rod	0.85	*rod*.mat	20140828_s1.fr1-28.rod1.mat	Rod	Rod
2.52625	70.2507230392157	2.357475	1.1825	3.86913496486552	1.57130018152353	86.481049041028	0.943352503395134	0.331792185468755	23	1	rod	0.85	*rod*.mat	20140828_s1.fr1-28.rod1.mat	Rod	Rod
2.52430051813472	74.1198575129534	2.23035625	1.075	2.90061048632947	1.55881307173008	-89.80168798267	0.932451224715825	0.361295880859384	23	1	rod	0.85	*rod*.mat	20140828_s1.fr1-28.rod1.mat	Rod	Rod
2.55905844155844	77.0202597402597	0.88983125	0.9675	NaN	NaN	82.4592621788988	0.65622837852842	0.75456233355102	23	1	rod	0.85	*rod*.mat	20140828_s1.fr1-28.rod1.mat	Rod	Rod
2.26073308270677	1.30859022556391	1.53698125	0.9675	3.90672631171668	1.57476866490291	89.306095690173	0.93357310248117	0.358387028676656	24	1	rod	0.85	*rod*.mat	20140828_s1.fr1-28.rod1.mat	Rod	Rod
2.24521428571429	5.21528571428571	1.617875	0.9675	2.90023790564737	1.54443718144754	85.4857665885668	0.944841235634419	0.327528684919083	24	1	rod	0.85	*rod*.mat	20140828_s1.fr1-28.rod1.mat	Rod	Rod
2.32165322580645	8.11451612903226	1.432975	0.9675	2.48870631123551	1.58586224439842	-89.4876027382078	0.892082543457872	0.4518724772076	24	1	rod	0.85	*rod*.mat	20140828_s1.fr1-28.rod1.mat	Rod	Rod
2.28416	10.60294	1.44453125	0.9675	2.61355712070733	1.57441592270185	-87.5638290436872	0.931342154755997	0.364145288002544	24	1	rod	0.85	*rod*.mat	20140828_s1.fr1-28.rod1.mat	Rod	Rod
2.2747	13.21648	1.44453125	0.9675	2.81864395778116	1.53579807814429	84.8412152663601	0.889272431579445	0.457377898933455	24	1	rod	0.85	*rod*.mat	20140828_s1.fr1-28.rod1.mat	Rod	Rod
2.37332746478873	16.0333978873239	1.6409875	0.9675	3.18645807598876	1.56675420448502	-87.2542956231821	0.943967274613971	0.330039065048173	24	1	rod	0.85	*rod*.mat	20140828_s1.fr1-28.rod1.mat	Rod	Rod
2.3862074829932	19.2198299319728	1.69876875	0.9675	3.66406251660108	1.57064221673121	-88.8091934336024	0.958227225716587	0.28600801369104	24	1	rod	0.85	*rod*.mat	20140828_s1.fr1-28.rod1.mat	Rod	Rod
2.38677215189873	22.8838924050633	0.91294375	0.86	1.58283972543973	1.50736987174641	-89.5573423287109	0.956924041673473	0.290338386141593	24	1	rod	0.85	*rod*.mat	20140828_s1.fr1-28.rod1.mat	Rod	Rod
2.4870987654321	24.463549382716	0.93605625	0.86	3.3459136440238	1.58663470273821	-84.4728030630502	0.946656533221469	0.322244329832363	24	1	rod	0.85	*rod*.mat	20140828_s1.fr1-28.rod1.mat	Rod	Rod
2.43410714285714	27.8090433673469	2.265025	0.9675	4.38695819077493	1.55781946783998	89.7895157856495	0.992773225010999	0.12000551529518	24	1	rod	0.85	*rod*.mat	20140828_s1.fr1-28.rod1.mat	Rod	Rod
2.49103448275862	32.195632183908	2.0107875	0.9675	3.55704204131859	1.5852800573659	88.1177799997722	0.78936303808283	0.613926700924992	24	1	rod	0.85	*rod*.mat	20140828_s1.fr1-28.rod1.mat	Rod	Rod
2.43951704545455	35.7523011363636	2.0339	1.075	3.34968861142859	1.55241779175638	87.0848360112262	0.961902897261597	0.273391324368104	24	1	rod	0.85	*rod*.mat	20140828_s1.fr1-28.rod1.mat	Rod	Rod
2.50107594936709	39.1014240506329	0.91294375	1.075	1.66508284722627	1.59092109353383	-89.3100401026795	0.948332991537478	0.317276751687824	24	1	rod	0.85	*rod*.mat	20140828_s1.fr1-28.rod1.mat	Rod	Rod
2.46756880733945	40.7661697247706	1.25963125	0.9675	2.73942864008232	1.55355601123535	70.5159817523042	0.735035164547828	0.678028986753625	24	1	rod	0.85	*rod*.mat	20140828_s1.fr1-28.rod1.mat	Rod	Rod
2.51479508196721	43.5051912568306	2.11479375	0.9675	3.34793360031582	1.59574069114015	-85.5773654420805	0.839205102315475	0.543815038636918	24	1	rod	0.85	*rod*.mat	20140828_s1.fr1-28.rod1.mat	Rod	Rod
2.43129166666667	46.8520833333333	2.080125	1.075	3.31416519637934	1.53453625644115	-88.0973630737027	0.956511391944013	0.291694972670642	24	1	rod	0.85	*rod*.mat	20140828_s1.fr1-28.rod1.mat	Rod	Rod
2.55143719806763	50.1640700483092	2.39214375	1.075	4.19475854485876	1.59306604081707	89.0288683626039	0.942367219684724	0.334580368915575	24	1	rod	0.85	*rod*.mat	20140828_s1.fr1-28.rod1.mat	Rod	Rod
2.45802884615385	54.3577884615385	2.4037	0.9675	4.0402563692128	1.57116615301037	88.868232592778	0.967683035051433	0.252169672390727	24	1	rod	0.85	*rod*.mat	20140828_s1.fr1-28.rod1.mat	Rod	Rod
2.45653465346535	58.3980445544554	2.3343625	0.9675	4.42133720271119	1.55932605637733	86.5154834504881	0.963147675803206	0.268973148464456	24	1	rod	0.85	*rod*.mat	20140828_s1.fr1-28.rod1.mat	Rod	Rod
2.50724747474747	62.8190909090909	2.2881375	1.075	4.00917568333104	1.57043565599003	-84.8843374211292	0.96190348258534	0.273389264950537	24	1	rod	0.85	*rod*.mat	20140828_s1.fr1-28.rod1.mat	Rod	Rod
2.50869346733668	66.8282663316583	2.29969375	1.075	7.12440289269151	1.56669739412512	88.5996757641926	0.969667534730196	0.244427641829363	24	1	rod	0.85	*rod*.mat	20140828_s1.fr1-28.rod1.mat	Rod	Rod
2.53789583333333	73.952609375	5.547	1.1825	NaN	NaN	-80.0263235388141	0.833300923150944	0.552819655471642	24	1	rod	0.85	*rod*.mat	20140828_s1.fr1-28.rod1.mat	Rod	Rod
2.13985849056604	2.11687106918239	1.83744375	0.9675	4.23526941481599	1.56342169211799	-86.6671034488769	0.960391282292126	0.278654956706829	25	1	rod	0.85	*rod*.mat	20140828_s1.fr1-28.rod1.mat	Rod	Rod
2.1710917721519	6.3520253164557	1.8258875	0.9675	3.14171156642592	1.54940132417093	87.1864070621879	0.955579852125952	0.294732329768797	25	1	rod	0.85	*rod*.mat	20140828_s1.fr1-28.rod1.mat	Rod	Rod
2.23830357142857	9.49301785714286	1.617875	0.9675	2.77242547474632	1.57399999986447	88.3695049827094	0.893308600040447	0.449443817505345	25	1	rod	0.85	*rod*.mat	20140828_s1.fr1-28.rod1.mat	Rod	Rod
2.22942164179104	12.2654291044776	1.5485375	1.075	2.87615442416851	1.56823225633887	87.3560227786984	0.926314073531286	0.376752222525462	25	1	rod	0.85	*rod*.mat	20140828_s1.fr1-28.rod1.mat	Rod	Rod
2.2367962962963	15.1415740740741	1.56009375	0.9675	3.12184165658555	1.54328486976728	87.8538109105724	0.927658919380084	0.373428613384909	25	1	rod	0.85	*rod*.mat	20140828_s1.fr1-28.rod1.mat	Rod	Rod
2.322671875	18.262234375	1.849	1.075	2.56932964920769	1.58068685031887	88.1966190528388	0.938558167096604	0.345121090309275	25	1	rod	0.85	*rod*.mat	20140828_s1.fr1-28.rod1.mat	Rod	Rod
2.2972602739726	20.8314383561644	0.84360625	0.9675	1.71077386873881	1.55633469113375	-66.1256718957021	0.734662534657387	0.678432723393251	25	1	rod	0.85	*rod*.mat	20140828_s1.fr1-28.rod1.mat	Rod	Rod
2.322	22.5420333333333	0.86671875	0.86	2.95339516857974	1.57362734729926	-78.6800514821404	0.872647865920408	0.488349979118006	25	1	rod	0.85	*rod*.mat	20140828_s1.fr1-28.rod1.mat	Rod	Rod
2.31363888888889	25.4954166666667	1.0400625	0.86	1.99138203471333	1.48085754565363	78.8447238012951	0.804823951712051	0.593513611259757	25	1	rod	0.85	*rod*.mat	20140828_s1.fr1-28.rod1.mat	Rod	Rod
2.4925	27.47875	0.9938375	0.9675	2.58069277441272	1.5838133364234	79.2016652162261	0.803625051881212	0.595135930682158	25	1	rod	0.85	*rod*.mat	20140828_s1.fr1-28.rod1.mat	Rod	Rod
2.45890804597701	30.059224137931	1.00539375	0.86	2.03236273609016	1.62363901972353	-87.7741895965809	0.962379716553717	0.271708080788899	25	1	rod	0.85	*rod*.mat	20140828_s1.fr1-28.rod1.mat	Rod	Rod
2.3515625	32.08875	1.01695	0.9675	3.51833238753345	1.54535879742271	83.4681228096285	0.785140522785822	0.619317656360294	25	1	rod	0.85	*rod*.mat	20140828_s1.fr1-28.rod1.mat	Rod	Rod
2.44105053191489	35.6059441489362	2.172575	0.86	4.06417186993896	1.57475744149483	-87.3547355647885	0.947802406018871	0.31885827438666	25	1	rod	0.85	*rod*.mat	20140828_s1.fr1-28.rod1.mat	Rod	Rod
2.42495192307692	39.6700841346154	2.4037	1.075	4.46734200231815	1.55994338307806	-77.0907395362512	0.817102085683469	0.576493002187993	25	1	rod	0.85	*rod*.mat	20140828_s1.fr1-28.rod1.mat	Rod	Rod
2.4734347826087	44.1371630434783	2.6579375	0.9675	3.2004789826532	1.58094948640292	75.3021177246765	0.893035424319575	0.449986367471678	25	1	rod	0.85	*rod*.mat	20140828_s1.fr1-28.rod1.mat	Rod	Rod
2.44094036697248	47.3374770642202	1.25963125	1.075	1.82018644548792	1.52008444838681	87.3349738314018	0.967359729956424	0.253407089203586	25	1	rod	0.85	*rod*.mat	20140828_s1.fr1-28.rod1.mat	Rod	Rod
2.53320588235294	49.1553235294118	0.98228125	1.075	2.83011332768623	1.6106129002652	-89.4140379081103	0.970991216247495	0.239115156295478	25	1	rod	0.85	*rod*.mat	20140828_s1.fr1-28.rod1.mat	Rod	Rod
2.42055023923445	51.9831937799043	2.41525625	1.1825	3.30368310541702	1.5262880560282	-77.9056076368242	0.683719018555151	0.729745369061004	25	1	rod	0.85	*rod*.mat	20140828_s1.fr1-28.rod1.mat	Rod	Rod
2.56754291845494	55.2836051502146	2.69260625	1.075	4.68412923360161	1.58746929517603	-88.1977312387102	0.957153596229761	0.289580719704256	25	1	rod	0.85	*rod*.mat	20140828_s1.fr1-28.rod1.mat	Rod	Rod
2.4894481981982	59.9670833333333	2.5654875	0.9675	4.44006255753539	1.56894694272783	89.6686596040413	0.976840860021893	0.213967133438031	25	1	rod	0.85	*rod*.mat	20140828_s1.fr1-28.rod1.mat	Rod	Rod
2.49765957446809	64.4071382978723	2.71571875	1.075	4.76341856907037	1.5563178051107	86.6133692053968	0.967845521876418	0.251545315567124	25	1	rod	0.85	*rod*.mat	20140828_s1.fr1-28.rod1.mat	Rod	Rod
2.56662442396313	69.1700576036866	2.50770625	0.9675	3.24562711612975	1.57716919994744	87.43374286806	0.853103555640798	0.521741625091413	25	1	rod	0.85	*rod*.mat	20140828_s1.fr1-28.rod1.mat	Rod	Rod
2.54594059405941	72.4156188118812	1.16718125	0.9675	2.06568821171647	1.56669881029533	-88.7466296102689	0.97029890327279	0.24190915300505	25	1	rod	0.85	*rod*.mat	20140828_s1.fr1-28.rod1.mat	Rod	Rod
2.55440476190476	74.4812896825397	1.4560875	1.075	2.82001441827102	1.58579663488226	-89.0985155519176	0.789497933807104	0.613753217925831	25	1	rod	0.85	*rod*.mat	20140828_s1.fr1-28.rod1.mat	Rod	Rod
2.51210526315789	77.3009868421053	0.4391375	0.9675	NaN	NaN	-11.2881597834004	0.716516268912781	0.697570380953282	25	1	rod	0.85	*rod*.mat	20140828_s1.fr1-28.rod1.mat	Rod	Rod
2.11368243243243	1.24859797297297	1.710325	0.9675	3.3016570835956	1.56070078331186	-89.135600915452	0.953080189373961	0.30271794235376	26	1	rod	0.85	*rod*.mat	20140828_s1.fr1-28.rod1.mat	Rod	Rod
2.14701388888889	4.55008680555556	1.6641	0.9675	3.03250850644145	1.55651769168579	-84.8640067780139	0.912058967811776	0.410059067981819	26	1	rod	0.85	*rod*.mat	20140828_s1.fr1-28.rod1.mat	Rod	Rod
2.1903125	7.58228618421053	1.75655	1.075	3.09147592811896	1.57975949629346	-89.8625088039683	0.902528180299859	0.430630797510611	26	1	rod	0.85	*rod*.mat	20140828_s1.fr1-28.rod1.mat	Rod	Rod
2.16260344827586	10.6736379310345	1.67565625	0.9675	3.44850612605637	1.56938548303811	-85.9985454181902	0.954875988362159	0.297004792637071	26	1	rod	0.85	*rod*.mat	20140828_s1.fr1-28.rod1.mat	Rod	Rod
2.16746875	14.122140625	1.849	1.075	2.8435543812319	1.55779135506191	-87.7487855550043	0.956904474025982	0.290402871179089	26	1	rod	0.85	*rod*.mat	20140828_s1.fr1-28.rod1.mat	Rod	Rod
2.20444805194805	16.9654545454545	0.88983125	0.86	2.07702030614495	1.54594152416636	78.5944430364879	0.920796716487873	0.390042827014101	26	1	rod	0.85	*rod*.mat	20140828_s1.fr1-28.rod1.mat	Rod	Rod
2.25606666666667	19.0418333333333	0.86671875	0.86	2.77335360174725	1.57424377892689	78.3458638980239	0.841216360054019	0.540698655054242	26	1	rod	0.85	*rod*.mat	20140828_s1.fr1-28.rod1.mat	Rod	Rod
2.24650568181818	21.8151704545455	1.01695	0.9675	2.35411560848679	1.5779989587991	-80.840152391456	0.855895561209154	0.517148710046218	26	1	rod	0.85	*rod*.mat	20140828_s1.fr1-28.rod1.mat	Rod	Rod
2.22955	24.169225	1.155625	0.9675	2.63642851380302	1.51605654674502	77.41664947702	0.89833470039906	0.439311695791191	26	1	rod	0.85	*rod*.mat	20140828_s1.fr1-28.rod1.mat	Rod	Rod
2.37379545454545	26.8017045454545	1.2711875	0.9675	2.24306043839786	1.55680547019478	79.6346885548688	0.877113728679776	0.480282736480773	26	1	rod	0.85	*rod*.mat	20140828_s1.fr1-28.rod1.mat	Rod	Rod
2.40517676767677	29.0445454545455	1.14406875	0.86	2.80595688167881	1.58011771283674	80.8654677734565	0.84695866268037	0.531658747422329	26	1	rod	0.85	*rod*.mat	20140828_s1.fr1-28.rod1.mat	Rod	Rod
2.37902173913043	31.8503804347826	1.063175	0.86	1.8093637623945	1.58899918663864	86.7847308481122	0.861122911045833	0.508396825395231	26	1	rod	0.85	*rod*.mat	20140828_s1.fr1-28.rod1.mat	Rod	Rod
2.34608796296296	33.6594444444444	1.248075	0.9675	2.54759801327814	1.57794992086283	-82.0517121937968	0.811199387708502	0.584769658396664	26	1	rod	0.85	*rod*.mat	20140828_s1.fr1-28.rod1.mat	Rod	Rod
2.32786363636364	36.2069772727273	1.2711875	0.9675	1.94925132714699	1.55725924761959	-84.0843303226094	0.877140536529167	0.480233775548247	26	1	rod	0.85	*rod*.mat	20140828_s1.fr1-28.rod1.mat	Rod	Rod
2.35425	38.15605	1.155625	0.9675	2.77888083588108	1.53852609172855	-88.5611890721097	0.864471506655293	0.502681822011825	26	1	rod	0.85	*rod*.mat	20140828_s1.fr1-28.rod1.mat	Rod	Rod
2.44390957446809	40.9334840425532	1.0862875	0.9675	2.19476302739385	1.57194815778902	67.7997772324799	0.669358737677188	0.742939351693799	26	1	rod	0.85	*rod*.mat	20140828_s1.fr1-28.rod1.mat	Rod	Rod
2.44138157894737	43.1282456140351	1.3174125	1.075	2.46244709240853	1.5881951739236	-87.7597173870844	0.953575830475033	0.301153010169002	26	1	rod	0.85	*rod*.mat	20140828_s1.fr1-28.rod1.mat	Rod	Rod
2.39854	45.59032	1.44453125	0.9675	2.08870099737317	1.5670589933861	85.1417050555395	0.935865310723572	0.352357943268309	26	1	rod	0.85	*rod*.mat	20140828_s1.fr1-28.rod1.mat	Rod	Rod
2.40634615384615	47.6790064102564	0.9013875	0.86	2.15785518197699	1.56260594787505	-85.5649218611996	0.864852125282106	0.502026693906833	26	1	rod	0.85	*rod*.mat	20140828_s1.fr1-28.rod1.mat	Rod	Rod
2.42401960784314	49.8367892156863	1.1787375	1.075	1.63126971958872	1.56276529060773	89.1168732645707	0.831037460199039	0.556216450445266	26	1	rod	0.85	*rod*.mat	20140828_s1.fr1-28.rod1.mat	Rod	Rod
2.43712025316456	51.4680063291139	0.91294375	1.075	2.74482132103282	1.55759792476181	79.6986906352387	0.774426310372932	0.632664120843096	26	1	rod	0.85	*rod*.mat	20140828_s1.fr1-28.rod1.mat	Rod	Rod
2.47334645669291	54.2125885826772	2.9352875	1.1825	3.85035123501729	1.57075765144597	89.5761442277934	0.784091634274954	0.620645074950274	26	1	rod	0.85	*rod*.mat	20140828_s1.fr1-28.rod1.mat	Rod	Rod
2.47349537037037	58.0629398148148	1.248075	0.9675	2.35707171501487	1.54123164414426	-84.4271817432227	0.852942051250031	0.522005610323672	26	1	rod	0.85	*rod*.mat	20140828_s1.fr1-28.rod1.mat	Rod	Rod
2.5431712962963	60.4189814814815	1.248075	0.9675	2.44373722441629	1.59015384397585	-86.3733815350028	0.819519275012067	0.573051618864912	26	1	rod	0.85	*rod*.mat	20140828_s1.fr1-28.rod1.mat	Rod	Rod
2.49586956521739	62.8622608695652	1.32896875	0.9675	2.17745531280464	1.58518633947293	82.8454932996531	0.866950211191591	0.498394754501746	26	1	rod	0.85	*rod*.mat	20140828_s1.fr1-28.rod1.mat	Rod	Rod
2.46453703703704	65.0394907407407	1.248075	0.9675	4.13207259502826	1.5620580487361	-87.6093497290521	0.855381760560277	0.517998111676867	26	1	rod	0.85	*rod*.mat	20140828_s1.fr1-28.rod1.mat	Rod	Rod
2.50064377682403	69.1714055793991	2.69260625	1.075	3.35181721849674	1.5606556087805	-88.9786259450426	0.971340366952457	0.23769285123593	26	1	rod	0.85	*rod*.mat	20140828_s1.fr1-28.rod1.mat	Rod	Rod
2.53463302752294	72.5230504587156	1.25963125	1.075	2.45028929993327	1.58998029869877	80.9666750892953	0.823564466823875	0.567222680245692	26	1	rod	0.85	*rod*.mat	20140828_s1.fr1-28.rod1.mat	Rod	Rod
2.48762962962963	74.9728888888889	1.56009375	1.075	2.4629047440963	1.44567013210488	-88.8420322853739	0.903052083050402	0.429531064415986	26	1	rod	0.85	*rod*.mat	20140828_s1.fr1-28.rod1.mat	Rod	Rod
2.795	77.4165384615385	0.15023125	0.5375	NaN	NaN	0	0.787291448959024	0.616581036357753	26	1	rod	0.85	*rod*.mat	20140828_s1.fr1-28.rod1.mat	Rod	Rod
1.97727528089888	1.90963483146067	2.0570125	1.075	2.45070004423965	1.52816388043728	89.6544260693414	0.909457013063602	0.415797957413732	27	1	rod	0.85	*rod*.mat	20140828_s1.fr1-28.rod1.mat	Rod	Rod
2.08172297297297	4.35810810810811	0.8551625	0.9675	1.68415155119906	1.61094068702352	84.6075511126573	0.644891658408779	0.764274001202955	27	1	rod	0.85	*rod*.mat	20140828_s1.fr1-28.rod1.mat	Rod	Rod
2.01413194444444	6.04090277777778	0.83205	0.86	2.86724472347075	1.53338572276356	89.6577115089461	0.840483491057401	0.54183715382019	27	1	rod	0.85	*rod*.mat	20140828_s1.fr1-28.rod1.mat	Rod	Rod
2.1213722826087	8.90614130434783	2.12635	0.9675	2.76375375728805	1.56683871208428	-89.0746918990625	0.96867339379974	0.248338189057773	27	1	rod	0.85	*rod*.mat	20140828_s1.fr1-28.rod1.mat	Rod	Rod
2.13231012658228	11.6698734177215	0.91294375	0.86	2.58956737883217	1.59389495167821	-86.202868862109	0.771897179153853	0.635747390725534	27	1	rod	0.85	*rod*.mat	20140828_s1.fr1-28.rod1.mat	Rod	Rod
2.0725	14.25875	0.9938375	0.86	3.00372581586361	1.51787782101099	-85.7892403264783	0.892465079183856	0.451116484333431	27	1	rod	0.85	*rod*.mat	20140828_s1.fr1-28.rod1.mat	Rod	Rod
2.2313785046729	17.2582710280374	1.23651875	0.9675	2.48816755193625	1.56569857915569	-73.5309700596441	0.908673795002276	0.417506807460863	27	1	rod	0.85	*rod*.mat	20140828_s1.fr1-28.rod1.mat	Rod	Rod
2.2440625	19.74640625	1.2943	0.9675	2.72551443700768	1.59418559909012	-78.9630525388705	0.863575867905401	0.504218921076384	27	1	rod	0.85	*rod*.mat	20140828_s1.fr1-28.rod1.mat	Rod	Rod
2.18032051282051	22.4711752136752	1.35208125	1.075	2.62422399522385	1.52212581282147	84.4258907776878	0.914755882137233	0.404007024809387	27	1	rod	0.85	*rod*.mat	20140828_s1.fr1-28.rod1.mat	Rod	Rod
2.30799242424242	25.0922916666667	1.525425	0.9675	2.83663783432388	1.58819838500737	88.8885257711892	0.904989979052973	0.425432882854275	27	1	rod	0.85	*rod*.mat	20140828_s1.fr1-28.rod1.mat	Rod	Rod
2.25863157894737	27.9285	1.09784375	0.9675	2.31767621064374	1.55724169201167	-84.2794721103802	0.870660625448584	0.491884209233718	27	1	rod	0.85	*rod*.mat	20140828_s1.fr1-28.rod1.mat	Rod	Rod
2.29004587155963	30.2459633027523	1.25963125	0.86	2.60377955361901	1.54200568502815	76.8018923652959	0.884543134629393	0.466458404340632	27	1	rod	0.85	*rod*.mat	20140828_s1.fr1-28.rod1.mat	Rod	Rod
2.365	32.8486637931034	1.340525	0.9675	2.1974745582149	1.58630810265326	-86.2098108308656	0.921596220937678	0.388149978170024	27	1	rod	0.85	*rod*.mat	20140828_s1.fr1-28.rod1.mat	Rod	Rod
2.33091463414634	35.0458739837398	1.42141875	1.075	2.93956028428506	1.56477348024713	89.037064981886	0.853809979700207	0.520584785183289	27	1	rod	0.85	*rod*.mat	20140828_s1.fr1-28.rod1.mat	Rod	Rod
2.34861904761905	37.985380952381	1.21340625	0.9675	2.31331735820869	1.55945813210152	-81.2041424082724	0.895624948968178	0.444810016507889	27	1	rod	0.85	*rod*.mat	20140828_s1.fr1-28.rod1.mat	Rod	Rod
2.37484732824427	40.2985496183206	1.51386875	0.9675	2.73282926319042	1.54686182144941	-88.1553558742214	0.908661842065311	0.417532821194306	27	1	rod	0.85	*rod*.mat	20140828_s1.fr1-28.rod1.mat	Rod	Rod
2.44025	43.0305961538462	1.5023125	1.075	2.19949286880999	1.60108092433805	87.2276336029641	0.869141573283755	0.494563368629178	27	1	rod	0.85	*rod*.mat	20140828_s1.fr1-28.rod1.mat	Rod	Rod
2.37364942528736	45.2290804597701	1.00539375	0.9675	2.39683631824276	1.54651221763158	-81.9149118513999	0.746628134187697	0.665241632220502	27	1	rod	0.85	*rod*.mat	20140828_s1.fr1-28.rod1.mat	Rod	Rod
2.4318487394958	47.6252100840336	1.37519375	1.075	1.81656243001796	1.54407170313096	86.5110800986072	0.758858669229042	0.651255341733123	27	1	rod	0.85	*rod*.mat	20140828_s1.fr1-28.rod1.mat	Rod	Rod
2.48038990825688	49.441123853211	1.25963125	1.1825	2.99318555006715	1.59029433730789	88.2324396661592	0.707189400632231	0.707024152086352	27	1	rod	0.85	*rod*.mat	20140828_s1.fr1-28.rod1.mat	Rod	Rod
2.42203244274809	52.4337404580153	3.0277375	1.1825	4.03228701223793	1.56736902685499	88.8704907408918	0.961186593655171	0.275899134064552	27	1	rod	0.85	*rod*.mat	20140828_s1.fr1-28.rod1.mat	Rod	Rod
2.43585227272727	56.4660037878788	1.525425	0.9675	2.70772188463252	1.567497280546	81.3478216849654	0.862786361536547	0.505568684103877	27	1	rod	0.85	*rod*.mat	20140828_s1.fr1-28.rod1.mat	Rod	Rod
2.44478515625	59.1737109375	1.4792	1.075	2.59642822193478	1.56044287644669	-89.705090249722	0.879814988921437	0.475316300235087	27	1	rod	0.85	*rod*.mat	20140828_s1.fr1-28.rod1.mat	Rod	Rod
2.47166666666667	61.77	1.49075625	1.075	2.4457549057898	1.51556559598537	-85.011843339366	0.8834218220507	0.468578578601947	27	1	rod	0.85	*rod*.mat	20140828_s1.fr1-28.rod1.mat	Rod	Rod
2.60667883211679	64.2120255474453	1.58320625	0.9675	3.17854819542817	1.58271910378211	-88.6761319020151	0.893756588736516	0.448552293595814	27	1	rod	0.85	*rod*.mat	20140828_s1.fr1-28.rod1.mat	Rod	Rod
2.56878260869565	67.390347826087	1.32896875	0.9675	2.1779210103915	1.60598299637962	-86.8463582037175	0.914897896711343	0.403685321250551	27	1	rod	0.85	*rod*.mat	20140828_s1.fr1-28.rod1.mat	Rod	Rod
2.49216463414634	69.5669207317073	1.895225	1.075	2.71000934122458	1.52758178444789	-86.3360846093365	0.874202148722847	0.485562151704967	27	1	rod	0.85	*rod*.mat	20140828_s1.fr1-28.rod1.mat	Rod	Rod
2.60924	72.2744	1.44453125	0.9675	2.56844947302006	1.55582752116688	-80.7246096935527	0.887604951725146	0.460605525013543	27	1	rod	0.85	*rod*.mat	20140828_s1.fr1-28.rod1.mat	Rod	Rod
2.64768518518519	74.8425617283951	1.8721125	1.075	NaN	NaN	89.3901574137492	0.919824647187368	0.392329731764793	27	1	rod	0.85	*rod*.mat	20140828_s1.fr1-28.rod1.mat	Rod	Rod
1.94046610169492	0.64864406779661	0.68181875	0.9675	1.76262836572795	1.57717642829571	-79.4599560244197	0.726819287251204	0.686828744069183	28	1	rod	0.85	*rod*.mat	20140828_s1.fr1-28.rod1.mat	Rod	Rod
1.92922043010753	2.41123655913978	1.07473125	1.075	2.23924195998652	1.53006737444288	69.9389655533783	0.771803371225014	0.635861271163533	28	1	rod	0.85	*rod*.mat	20140828_s1.fr1-28.rod1.mat	Rod	Rod
2.02039719626168	4.6486214953271	1.23651875	0.86	2.70122756101055	1.58940873004517	89.3001078989398	0.946117466048325	0.323823625509777	28	1	rod	0.85	*rod*.mat	20140828_s1.fr1-28.rod1.mat	Rod	Rod
1.97012376237624	7.34938118811881	1.16718125	0.86	3.1448009789594	1.54636679108585	-84.0819176302312	0.9422224994704	0.334987703493356	28	1	rod	0.85	*rod*.mat	20140828_s1.fr1-28.rod1.mat	Rod	Rod
2.04694214876033	10.4932438016529	1.39830625	0.9675	2.74030358412681	1.5610775170232	89.8501323082423	0.903545340246892	0.428492494821238	28	1	rod	0.85	*rod*.mat	20140828_s1.fr1-28.rod1.mat	Rod	Rod
2.07357421875	13.23341796875	1.4792	1.075	2.91170945349295	1.55943539975744	-87.4550171006666	0.893166220098779	0.449726698423008	28	1	rod	0.85	*rod*.mat	20140828_s1.fr1-28.rod1.mat	Rod	Rod
2.10665322580645	16.144939516129	1.432975	1.075	2.67934308871009	1.56540721439593	-80.6709120148853	0.894508865083107	0.447050210029849	28	1	rod	0.85	*rod*.mat	20140828_s1.fr1-28.rod1.mat	Rod	Rod
2.12109243697479	18.824243697479	1.37519375	0.86	3.07535682081111	1.53267407409066	-86.8655605572294	0.936015493685156	0.351958798130311	28	1	rod	0.85	*rod*.mat	20140828_s1.fr1-28.rod1.mat	Rod	Rod
2.23830357142857	21.8973660714286	1.2943	0.9675	2.57609665298927	1.56003247986736	84.295090236179	0.885181225794095	0.465246383652429	28	1	rod	0.85	*rod*.mat	20140828_s1.fr1-28.rod1.mat	Rod	Rod
2.26603174603175	24.4733134920635	1.4560875	0.9675	2.62959170544807	1.5688080875553	-82.4812057325454	0.92503010977257	0.379893795703676	28	1	rod	0.85	*rod*.mat	20140828_s1.fr1-28.rod1.mat	Rod	Rod
2.27126	27.1029	1.44453125	0.9675	2.45529071993842	1.5778244464705	84.1380262088031	0.873168733939929	0.487418056774409	28	1	rod	0.85	*rod*.mat	20140828_s1.fr1-28.rod1.mat	Rod	Rod
2.25400406504065	29.5581300813008	1.42141875	0.9675	3.09621682181058	1.57124540022992	82.9870413968451	0.891424108999478	0.453170009923965	28	1	rod	0.85	*rod*.mat	20140828_s1.fr1-28.rod1.mat	Rod	Rod
2.25261363636364	32.6543465909091	1.01695	0.86	2.56930913472398	1.56889450559482	-87.5406105304302	0.936776425081907	0.349928463276085	28	1	rod	0.85	*rod*.mat	20140828_s1.fr1-28.rod1.mat	Rod	Rod
2.2575	35.2236510791367	1.60631875	1.075	2.89613792110575	1.53803894110243	83.2329849518518	0.723130114098314	0.690711834330468	28	1	rod	0.85	*rod*.mat	20140828_s1.fr1-28.rod1.mat	Rod	Rod
2.35235294117647	38.1182352941176	1.57165	0.9675	2.56981210518	1.54086751848241	74.0146960572404	0.726013919496902	0.687680004578253	28	1	rod	0.85	*rod*.mat	20140828_s1.fr1-28.rod1.mat	Rod	Rod
2.42925287356322	40.6868965517241	1.00539375	0.9675	2.46316213761858	1.61891855529534	81.7753746195598	0.86401634187729	0.5034637633127	28	1	rod	0.85	*rod*.mat	20140828_s1.fr1-28.rod1.mat	Rod	Rod
2.31076576576577	43.1472072072072	1.28274375	1.075	1.98292369373733	1.53509766108729	88.7458186694753	0.890336898800213	0.455302324433798	28	1	rod	0.85	*rod*.mat	20140828_s1.fr1-28.rod1.mat	Rod	Rod
2.38153846153846	45.1288675213675	1.35208125	1.1825	2.46720555235803	1.54877471149953	-74.0350542831604	0.831600740889625	0.55537393506702	28	1	rod	0.85	*rod*.mat	20140828_s1.fr1-28.rod1.mat	Rod	Rod
2.43586592178771	47.5954748603352	2.06856875	1.1825	1.98014376845847	1.56998528038185	88.1416276355773	0.875713119113028	0.482831785421518	28	1	rod	0.85	*rod*.mat	20140828_s1.fr1-28.rod1.mat	Rod	Rod
2.43747191011236	49.5756179775281	1.02850625	1.075	3.11188676537758	1.57763513598484	-80.866367719037	0.670686506032989	0.741740932283814	28	1	rod	0.85	*rod*.mat	20140828_s1.fr1-28.rod1.mat	Rod	Rod
2.41619047619048	52.6874319727891	1.69876875	0.9675	2.75122950566025	1.56742391043424	-88.9824188577215	0.927316922074731	0.374277071210417	28	1	rod	0.85	*rod*.mat	20140828_s1.fr1-28.rod1.mat	Rod	Rod
2.42546875	55.4386458333333	1.6641	0.9675	2.78696895443957	1.54036376268499	87.6937095477548	0.932388961435988	0.361456532092478	28	1	rod	0.85	*rod*.mat	20140828_s1.fr1-28.rod1.mat	Rod	Rod
2.51027027027027	58.2243243243243	1.710325	1.075	2.68433744906882	1.56800498721972	88.6582984435985	0.923079657823933	0.384608821156836	28	1	rod	0.85	*rod*.mat	20140828_s1.fr1-28.rod1.mat	Rod	Rod
2.51776315789474	60.9086513157895	1.75655	1.075	3.30430811816207	1.55942767750155	-89.9532980859356	0.908137157411036	0.418672787901725	28	1	rod	0.85	*rod*.mat	20140828_s1.fr1-28.rod1.mat	Rod	Rod
2.55532786885246	64.2127459016393	1.4098625	0.9675	2.57511026819736	1.58742856349299	-88.868987400062	0.910703347323816	0.413061028388295	28	1	rod	0.85	*rod*.mat	20140828_s1.fr1-28.rod1.mat	Rod	Rod
2.5125	66.7875	1.987675	1.075	2.88105631442614	1.52843928775326	-79.1982043549295	0.924345226744885	0.381557206450026	28	1	rod	0.85	*rod*.mat	20140828_s1.fr1-28.rod1.mat	Rod	Rod
2.63449652777778	69.6659722222222	1.6641	1.075	3.02956030308028	1.55737238932622	89.2397897617962	0.895842680072534	0.444371345341326	28	1	rod	0.85	*rod*.mat	20140828_s1.fr1-28.rod1.mat	Rod	Rod
2.67516393442623	72.6952595628415	2.11479375	1.075	3.72242925016572	1.5879235062265	88.003028711564	0.950394105301958	0.311048299476609	28	1	rod	0.85	*rod*.mat	20140828_s1.fr1-28.rod1.mat	Rod	Rod
2.61141233766234	76.4171428571429	1.7796625	1.075	NaN	NaN	-88.4653305294277	0.929017705670562	0.370035272035795	28	1	rod	0.85	*rod*.mat	20140828_s1.fr1-28.rod1.mat	Rod	Rod
2.8729128440367	1.97839449541284	1.25963125	0.9675	3.23448802632583	1.58328698169913	85.1826353278792	0.939017089238194	0.343870478696019	1	2	rod	0.85	*rod*.mat	20140828_s16.fr1-30.rod1.mat	Rod	Rod
2.83251302083333	5.21263020833333	2.2188	1.075	2.99079015240133	1.54703018967349	-84.9790065031504	0.867739805555856	0.497018741954351	1	2	rod	0.85	*rod*.mat	20140828_s16.fr1-30.rod1.mat	Rod	Rod
2.90358585858586	8.20257575757576	1.14406875	0.9675	2.26313292345738	1.60747522930701	89.730294120706	0.877476968064464	0.479618776234204	1	2	rod	0.85	*rod*.mat	20140828_s16.fr1-30.rod1.mat	Rod	Rod
2.82059523809524	10.4641865079365	1.4560875	1.075	2.71017210331107	1.59071942924851	78.0918002802289	0.865366272324912	0.501139915315559	1	2	rod	0.85	*rod*.mat	20140828_s16.fr1-30.rod1.mat	Rod	Rod
2.76660377358491	13.173820754717	1.2249625	1.075	2.47579980803506	1.58432679682047	76.2930212541481	0.923130970361462	0.384485645453124	1	2	rod	0.85	*rod*.mat	20140828_s16.fr1-30.rod1.mat	Rod	Rod
2.73310606060606	15.6493939393939	1.525425	1.1825	2.83644830266829	1.58081115252751	82.2725853348719	0.893348794982144	0.449363917670246	1	2	rod	0.85	*rod*.mat	20140828_s16.fr1-30.rod1.mat	Rod	Rod
2.7047	18.4857	1.7334375	1.1825	3.23275726303476	1.58191123506692	-88.6028300107918	0.860369482068605	0.509670829384025	1	2	rod	0.85	*rod*.mat	20140828_s16.fr1-30.rod1.mat	Rod	Rod
2.66876893939394	21.7182575757576	1.525425	0.9675	2.8705958185906	1.57453489816996	-89.0549804221823	0.862943120717545	0.505301069072948	1	2	rod	0.85	*rod*.mat	20140828_s16.fr1-30.rod1.mat	Rod	Rod
2.65803703703704	24.5888333333333	1.56009375	1.075	2.76192953910363	1.56096868433727	89.6438115137778	0.900684299932584	0.434474155566187	1	2	rod	0.85	*rod*.mat	20140828_s16.fr1-30.rod1.mat	Rod	Rod
2.68517985611511	27.3506294964029	1.60631875	0.9675	3.20063724580631	1.62550510654347	82.3671618687485	0.95675884058462	0.290882314627709	1	2	rod	0.85	*rod*.mat	20140828_s16.fr1-30.rod1.mat	Rod	Rod
2.51016423357664	30.5464781021898	1.58320625	0.9675	2.93355455384805	1.53646822143529	89.1965686282192	0.82663496573863	0.562738512471196	1	2	rod	0.85	*rod*.mat	20140828_s16.fr1-30.rod1.mat	Rod	Rod
2.61084782608696	33.4783043478261	1.32896875	1.075	2.92034854152202	1.61530392210735	-83.6472544155342	0.787460218995838	0.616365478834617	1	2	rod	0.85	*rod*.mat	20140828_s16.fr1-30.rod1.mat	Rod	Rod
2.48091304347826	36.3957608695652	1.32896875	0.9675	2.06338966223818	1.59430243257499	-86.1105827132589	0.916418819749147	0.400220622669022	1	2	rod	0.85	*rod*.mat	20140828_s16.fr1-30.rod1.mat	Rod	Rod
2.43241525423729	38.4585805084746	1.3636375	0.9675	NaN	NaN	79.0609024447044	0.874085752572978	0.485771651240509	1	2	rod	0.85	*rod*.mat	20140828_s16.fr1-30.rod1.mat	Rod	Rod
2.80492307692308	0.540807692307692	0.75115625	0.9675	3.20550885918853	1.57233816745662	-81.3021802046286	0.8357508711157	0.549108806548711	2	2	rod	0.85	*rod*.mat	20140828_s16.fr1-30.rod1.mat	Rod	Rod
2.79998069498069	3.74631274131274	2.99306875	1.1825	3.34755467292836	1.54863553330961	82.3982605902528	0.885936284899106	0.463806963185299	2	2	rod	0.85	*rod*.mat	20140828_s16.fr1-30.rod1.mat	Rod	Rod
2.87415909090909	7.09304545454545	1.2711875	1.075	2.53895805562195	1.62169604393884	86.1783288599166	0.931200182233158	0.3645081900437	2	2	rod	0.85	*rod*.mat	20140828_s16.fr1-30.rod1.mat	Rod	Rod
2.74498263888889	9.62871527777778	1.6641	1.075	3.06056340502685	1.57630276484695	82.918735298751	0.947173581233725	0.320721385337618	2	2	rod	0.85	*rod*.mat	20140828_s16.fr1-30.rod1.mat	Rod	Rod
2.72812992125984	12.6892322834646	1.46764375	1.075	2.65878315635604	1.58501420213993	-85.9385968414629	0.929342971772215	0.369217606321242	2	2	rod	0.85	*rod*.mat	20140828_s16.fr1-30.rod1.mat	Rod	Rod
2.69032894736842	15.3477467105263	1.75655	1.075	3.05799798652948	1.56982122349919	-86.8233583742001	0.84413381770838	0.536132537532535	2	2	rod	0.85	*rod*.mat	20140828_s16.fr1-30.rod1.mat	Rod	Rod
2.69331081081081	18.4057432432432	2.13790625	1.1825	3.58825413527628	1.59821155388277	86.2250160204614	0.962796270973274	0.270228311988137	2	2	rod	0.85	*rod*.mat	20140828_s16.fr1-30.rod1.mat	Rod	Rod
2.59495033112583	21.9926490066225	1.74499375	0.9675	3.19255742629621	1.53479375757801	-87.3902233692122	0.904495181722761	0.426483840538314	2	2	rod	0.85	*rod*.mat	20140828_s16.fr1-30.rod1.mat	Rod	Rod
2.70986577181208	25.1831375838926	1.72188125	0.9675	3.06276765213815	1.59320386739444	89.8287853749139	0.862190349317479	0.506584446606687	2	2	rod	0.85	*rod*.mat	20140828_s16.fr1-30.rod1.mat	Rod	Rod
2.64124242424242	28.2451363636364	1.90678125	0.9675	3.47071272260847	1.60506843311376	-89.9645746635084	0.879626533213168	0.47566496829952	2	2	rod	0.85	*rod*.mat	20140828_s16.fr1-30.rod1.mat	Rod	Rod
2.52231707317073	31.7138109756098	1.895225	1.075	3.20695171671491	1.55653355104998	85.4901050061631	0.913201430123196	0.407508463741491	2	2	rod	0.85	*rod*.mat	20140828_s16.fr1-30.rod1.mat	Rod	Rod
2.56805555555556	34.9204365079365	1.4560875	1.075	3.13621274598819	1.6234937731503	87.6863201098905	0.943907070563068	0.330211208381921	2	2	rod	0.85	*rod*.mat	20140828_s16.fr1-30.rod1.mat	Rod	Rod
2.40286163522013	38.0522955974843	1.83744375	1.075	2.40200888508963	1.55904075491302	-79.8458333490756	0.540172558858574	0.841554280279163	2	2	rod	0.85	*rod*.mat	20140828_s16.fr1-30.rod1.mat	Rod	Rod
2.43109797297297	40.4541385135135	1.710325	1.1825	NaN	NaN	76.4492790158903	0.880329145716176	0.47436335777822	2	2	rod	0.85	*rod*.mat	20140828_s16.fr1-30.rod1.mat	Rod	Rod
2.78514583333333	1.892	2.7735	1.075	3.62674175803857	1.55578853626853	87.3299243657866	0.924450546500713	0.381301963113924	3	2	rod	0.85	*rod*.mat	20140828_s16.fr1-30.rod1.mat	Rod	Rod
2.83957317073171	5.51833333333333	1.42141875	1.075	3.05267334545709	1.62001477991593	-78.6498347727652	0.898162897814309	0.439662835579496	3	2	rod	0.85	*rod*.mat	20140828_s16.fr1-30.rod1.mat	Rod	Rod
2.68938596491228	8.56730994152047	1.97611875	1.075	3.32583699699835	1.54457240272529	85.8784577107902	0.874975200038701	0.484167738823267	3	2	rod	0.85	*rod*.mat	20140828_s16.fr1-30.rod1.mat	Rod	Rod
2.77659246575342	11.8920034246575	1.6872125	1.075	2.83380568551262	1.60384116123251	86.02648546988	0.946566111244469	0.322509840227431	3	2	rod	0.85	*rod*.mat	20140828_s16.fr1-30.rod1.mat	Rod	Rod
2.68296686746988	14.7242620481928	1.9183375	1.29	3.57089960649039	1.56905647861959	89.5063496321137	0.888424971264367	0.459021862697093	3	2	rod	0.85	*rod*.mat	20140828_s16.fr1-30.rod1.mat	Rod	Rod
2.6891796875	18.29515625	2.2188	1.29	3.79310854912815	1.59712685743822	84.0289583831148	0.964748668400258	0.263172959895065	3	2	rod	0.85	*rod*.mat	20140828_s16.fr1-30.rod1.mat	Rod	Rod
2.58931666666667	22.08695	1.7334375	0.9675	3.5620328594886	1.54342892593661	-86.1757707265825	0.943297500155304	0.331948529445085	3	2	rod	0.85	*rod*.mat	20140828_s16.fr1-30.rod1.mat	Rod	Rod
2.6867880794702	25.6476490066225	1.74499375	0.9675	3.41894017306678	1.59347422291602	87.1309507418838	0.95873407192638	0.284304377960424	3	2	rod	0.85	*rod*.mat	20140828_s16.fr1-30.rod1.mat	Rod	Rod
2.60926035502959	29.0657100591716	1.95300625	0.9675	3.8503740752562	1.58094848270508	87.5788130597292	0.971014548316112	0.239020390256681	3	2	rod	0.85	*rod*.mat	20140828_s16.fr1-30.rod1.mat	Rod	Rod
2.57017142857143	32.9158857142857	2.02234375	1.1825	3.57296859717896	1.58052621071259	86.113990360576	0.901764380998846	0.432227950463373	3	2	rod	0.85	*rod*.mat	20140828_s16.fr1-30.rod1.mat	Rod	Rod
2.53540740740741	36.4886851851852	1.56009375	1.075	3.36821137555496	1.62290590359274	85.8031768488024	0.918508833288942	0.395400459243773	3	2	rod	0.85	*rod*.mat	20140828_s16.fr1-30.rod1.mat	Rod	Rod
2.35997076023392	39.8523245614035	1.97611875	1.075	2.74098441482551	1.52609569218586	-89.5881214707371	0.939637395306338	0.342171835985839	3	2	rod	0.85	*rod*.mat	20140828_s16.fr1-30.rod1.mat	Rod	Rod
2.4824537037037	42.5905709876543	1.8721125	1.1825	NaN	NaN	79.774042306608	0.926246545300515	0.376918210383714	3	2	rod	0.85	*rod*.mat	20140828_s16.fr1-30.rod1.mat	Rod	Rod
2.74651960784314	0.697696078431372	1.1787375	1.1825	2.95523977408756	1.554390697933	-89.5230460456462	0.951718892248802	0.306970927184829	4	2	rod	0.85	*rod*.mat	20140828_s16.fr1-30.rod1.mat	Rod	Rod
2.795	3.65253816793893	1.51386875	0.9675	3.24359383941241	1.60900004231619	-85.9113999608665	0.8478332462111	0.530262941019971	4	2	rod	0.85	*rod*.mat	20140828_s16.fr1-30.rod1.mat	Rod	Rod
2.67111280487805	6.89376524390244	1.895225	1.075	3.5568463514635	1.52278877107397	88.9830319083662	0.95363343858422	0.300970538116336	4	2	rod	0.85	*rod*.mat	20140828_s16.fr1-30.rod1.mat	Rod	Rod
2.84180272108844	10.4465136054422	1.69876875	1.075	3.21388987557868	1.61937497189296	85.8463173620256	0.906424817851731	0.422367197569196	4	2	rod	0.85	*rod*.mat	20140828_s16.fr1-30.rod1.mat	Rod	Rod
2.68573770491803	13.6566120218579	2.11479375	1.1825	3.03387073557418	1.56762276874273	-83.7199918975101	0.929229120432762	0.369504048340144	4	2	rod	0.85	*rod*.mat	20140828_s16.fr1-30.rod1.mat	Rod	Rod
2.69536585365854	16.6904674796748	1.42141875	0.9675	1.94625224024716	1.59014498011728	86.6312426867187	0.929316747765416	0.369283606896801	4	2	rod	0.85	*rod*.mat	20140828_s16.fr1-30.rod1.mat	Rod	Rod
2.65771084337349	18.6363554216867	0.95916875	0.86	3.10553195595326	1.58787594205843	87.2205362998224	0.954980424784757	0.296668819187196	4	2	rod	0.85	*rod*.mat	20140828_s16.fr1-30.rod1.mat	Rod	Rod
2.60467213114754	21.7414344262295	2.11479375	0.9675	4.03461092676962	1.56500327940004	85.3528268264568	0.452039268377589	0.891998038027357	4	2	rod	0.85	*rod*.mat	20140828_s16.fr1-30.rod1.mat	Rod	Rod
2.62804469273743	25.7759776536313	2.06856875	0.9675	2.94312280072606	1.57728688816846	74.3982279144451	0.786991656257403	0.616963639918293	4	2	rod	0.85	*rod*.mat	20140828_s16.fr1-30.rod1.mat	Rod	Rod
2.60894230769231	28.7190384615385	0.9013875	1.075	1.66162852417653	1.64473176025178	-84.2012791221588	0.925816742113073	0.377972697457285	4	2	rod	0.85	*rod*.mat	20140828_s16.fr1-30.rod1.mat	Rod	Rod
2.48620098039216	30.3761274509804	1.1787375	1.075	3.578880890719	1.53616411321459	89.1439044569378	0.862474809127364	0.506099993697606	4	2	rod	0.85	*rod*.mat	20140828_s16.fr1-30.rod1.mat	Rod	Rod
2.61012077294686	33.9528623188406	2.39214375	1.1825	3.83579690318412	1.6137429032344	-85.5080012009254	0.801282568406667	0.598286090066963	4	2	rod	0.85	*rod*.mat	20140828_s16.fr1-30.rod1.mat	Rod	Rod
2.44543706293706	37.7851223776224	1.65254375	0.9675	3.71070173857604	1.59948319033187	-88.052153249099	0.958536828546395	0.284968679542542	4	2	rod	0.85	*rod*.mat	20140828_s16.fr1-30.rod1.mat	Rod	Rod
2.33900326797386	41.4942973856209	1.76810625	0.9675	3.0811622155982	1.50499318211283	84.5377279187818	0.950817255740625	0.309752394963892	4	2	rod	0.85	*rod*.mat	20140828_s16.fr1-30.rod1.mat	Rod	Rod
2.54160714285714	44.5687912087912	2.1032375	1.075	NaN	NaN	-88.796530701828	0.961088384470957	0.27624104914912	4	2	rod	0.85	*rod*.mat	20140828_s16.fr1-30.rod1.mat	Rod	Rod
2.76553703703704	1.12914814814815	1.56009375	0.9675	3.47642351098913	1.58431472796636	82.7984914670413	0.946637114527934	0.322301370456638	5	2	rod	0.85	*rod*.mat	20140828_s16.fr1-30.rod1.mat	Rod	Rod
2.71854278074866	4.60525401069519	2.16101875	1.075	3.77334590181871	1.55239821355825	-84.0113068534518	0.86819463154163	0.496223822243848	5	2	rod	0.85	*rod*.mat	20140828_s16.fr1-30.rod1.mat	Rod	Rod
2.78796130952381	8.37796130952381	1.94145	0.9675	3.67270570932187	1.58788316794664	-85.0719450036048	0.966414615414759	0.256987920168912	5	2	rod	0.85	*rod*.mat	20140828_s16.fr1-30.rod1.mat	Rod	Rod
2.72520942408377	12.0501308900524	2.20724375	1.1825	3.23643614946287	1.55900131146723	85.7548304927994	0.939347296545695	0.342967427713323	5	2	rod	0.85	*rod*.mat	20140828_s16.fr1-30.rod1.mat	Rod	Rod
2.76338235294118	15.2863419117647	1.57165	1.1825	2.00197454145683	1.61638687174076	85.6748681315394	0.932776187556755	0.360456077667009	5	2	rod	0.85	*rod*.mat	20140828_s16.fr1-30.rod1.mat	Rod	Rod
2.67214285714286	17.2862362637363	1.05161875	0.86	3.599605218932	1.58321922709202	84.7406878232476	0.878666503793748	0.477436042953264	5	2	rod	0.85	*rod*.mat	20140828_s16.fr1-30.rod1.mat	Rod	Rod
2.62742647058824	20.8855637254902	2.357475	0.9675	3.58506383483931	1.56858714144356	-83.8383861743183	0.744133956989446	0.668030428989002	5	2	rod	0.85	*rod*.mat	20140828_s16.fr1-30.rod1.mat	Rod	Rod
2.63534653465347	24.4706188118812	1.16718125	0.9675	1.80693847371218	1.61135293156756	84.4686134040679	0.84307790660623	0.537791449720481	5	2	rod	0.85	*rod*.mat	20140828_s16.fr1-30.rod1.mat	Rod	Rod
2.56208333333333	26.2760714285714	0.970725	0.9675	2.37493248829335	1.56144153847261	83.54095016696	0.903360515524658	0.428882010570534	5	2	rod	0.85	*rod*.mat	20140828_s16.fr1-30.rod1.mat	Rod	Rod
2.5843	28.6509	1.155625	0.9675	1.95644464012913	1.61494146704371	-58.481312689277	0.428383822240911	0.903596868543859	5	2	rod	0.85	*rod*.mat	20140828_s16.fr1-30.rod1.mat	Rod	Rod
2.49796052631579	30.6054385964912	1.3174125	0.9675	2.70643113782644	1.53393895802538	-86.3267682349853	0.938253652082549	0.345948094883842	5	2	rod	0.85	*rod*.mat	20140828_s16.fr1-30.rod1.mat	Rod	Rod
2.59768987341772	33.3100316455696	0.91294375	1.075	1.9813121187555	1.59600445144223	80.0548981315106	0.886494331322924	0.462739452102716	5	2	rod	0.85	*rod*.mat	20140828_s16.fr1-30.rod1.mat	Rod	Rod
2.54775	35.2907142857143	1.617875	1.075	3.4320013829073	1.61416731529234	81.0103588727456	0.899842310766603	0.436215331865147	5	2	rod	0.85	*rod*.mat	20140828_s16.fr1-30.rod1.mat	Rod	Rod
2.39894736842105	38.7194883040936	1.97611875	1.075	4.0170736615292	1.55956982204788	-89.051219357771	0.968843576780771	0.247673421526497	5	2	rod	0.85	*rod*.mat	20140828_s16.fr1-30.rod1.mat	Rod	Rod
2.44404411764706	42.7363088235294	1.9645625	0.9675	3.59507219323408	1.55463153719935	87.6635709564384	0.930791342445196	0.365550922347449	5	2	rod	0.85	*rod*.mat	20140828_s16.fr1-30.rod1.mat	Rod	Rod
2.50215517241379	46.3309113300493	2.34591875	1.1825	NaN	NaN	-88.0423930152773	0.96242785270373	0.27153752657798	5	2	rod	0.85	*rod*.mat	20140828_s16.fr1-30.rod1.mat	Rod	Rod
2.6987899543379	2.53238584474886	2.53081875	1.075	4.16533163294955	1.56716790319536	89.8837990841242	0.906077739034009	0.423111251123174	6	2	rod	0.85	*rod*.mat	20140828_s16.fr1-30.rod1.mat	Rod	Rod
2.71390350877193	6.69769005847953	1.97611875	1.1825	3.85208207372766	1.56631787309116	87.4349098423501	0.953508650780267	0.301365646494743	6	2	rod	0.85	*rod*.mat	20140828_s16.fr1-30.rod1.mat	Rod	Rod
2.73115482233503	10.5497335025381	2.27658125	1.075	4.58760187996278	1.58245111771079	-84.3710243583571	0.773454731280365	0.633851543076151	6	2	rod	0.85	*rod*.mat	20140828_s16.fr1-30.rod1.mat	Rod	Rod
2.67768849206349	15.1370238095238	2.912175	1.1825	5.16175496121501	1.57338558424752	-87.9974413975052	0.952491738912377	0.304564422255253	6	2	rod	0.85	*rod*.mat	20140828_s16.fr1-30.rod1.mat	Rod	Rod
2.66432339449541	20.2987614678899	2.5192625	0.9675	3.96901948402153	1.59576183522866	-87.0405144847408	0.973205168803277	0.229938468757589	6	2	rod	0.85	*rod*.mat	20140828_s16.fr1-30.rod1.mat	Rod	Rod
2.56524509803922	24.2665441176471	1.1787375	0.9675	2.12153252255524	1.55521602754222	85.9603194294019	0.969589547435814	0.244736816811885	6	2	rod	0.85	*rod*.mat	20140828_s16.fr1-30.rod1.mat	Rod	Rod
2.59829787234043	26.3878191489362	1.0862875	0.9675	2.52461955556831	1.58656088852367	-86.185693172189	0.974792516593934	0.223113311105511	6	2	rod	0.85	*rod*.mat	20140828_s16.fr1-30.rod1.mat	Rod	Rod
2.5585	28.912125	1.155625	0.9675	2.08574425468399	1.54115628271903	-80.5973831263865	0.898693519020755	0.438577198301612	6	2	rod	0.85	*rod*.mat	20140828_s16.fr1-30.rod1.mat	Rod	Rod
2.6203125	30.996953125	1.4792	0.9675	3.17841130259455	1.61433094103134	78.6294762845501	0.827734258672051	0.561120305300593	6	2	rod	0.85	*rod*.mat	20140828_s16.fr1-30.rod1.mat	Rod	Rod
2.48198529411765	34.1723529411765	1.1787375	1.075	2.16359299917228	1.60036793296526	-76.9574346835188	0.887852555881485	0.46012806805792	6	2	rod	0.85	*rod*.mat	20140828_s16.fr1-30.rod1.mat	Rod	Rod
2.41801369863014	36.335	1.6872125	1.075	3.757985002311	1.56834204538379	83.1651997795616	0.899394238601312	0.437138426097232	6	2	rod	0.85	*rod*.mat	20140828_s16.fr1-30.rod1.mat	Rod	Rod
2.42723684210526	40.0929736842105	2.1956875	0.9675	4.39444335780061	1.55402383456806	86.5596577289134	0.957474690709542	0.288517272707661	6	2	rod	0.85	*rod*.mat	20140828_s16.fr1-30.rod1.mat	Rod	Rod
2.50093915343915	44.4867989417989	2.18413125	0.9675	3.92176831416075	1.57476799092128	87.584023811401	0.947532445073288	0.319659608855163	6	2	rod	0.85	*rod*.mat	20140828_s16.fr1-30.rod1.mat	Rod	Rod
2.48536324786325	48.4085363247863	2.7041625	1.1825	NaN	NaN	89.7759254423906	0.977815962574921	0.209465852428699	6	2	rod	0.85	*rod*.mat	20140828_s16.fr1-30.rod1.mat	Rod	Rod
2.73822183098592	1.16584507042254	1.6409875	1.075	2.81173761061887	1.56312745219987	83.5861135866517	0.89490361498209	0.446259475968843	7	2	rod	0.85	*rod*.mat	20140828_s16.fr1-30.rod1.mat	Rod	Rod
2.75978448275862	3.9775	0.6702625	1.075	1.94177784346089	1.62516080883161	83.4588104382459	0.758598838118834	0.651557981153447	7	2	rod	0.85	*rod*.mat	20140828_s16.fr1-30.rod1.mat	Rod	Rod
2.65427272727273	5.91640909090909	1.2711875	0.86	2.42953265221897	1.56561178399262	-82.6519283435063	0.964492761195741	0.264109283443453	7	2	rod	0.85	*rod*.mat	20140828_s16.fr1-30.rod1.mat	Rod	Rod
2.66686868686869	8.34590909090909	1.14406875	0.9675	1.90270368715376	1.53335687163792	-78.9419542574549	0.662943280334219	0.748669624774309	7	2	rod	0.85	*rod*.mat	20140828_s16.fr1-30.rod1.mat	Rod	Rod
2.73808823529412	10.2472794117647	1.1787375	0.9675	3.03041319091852	1.60512045860424	-83.7256532077925	0.972537923103735	0.232744469590737	7	2	rod	0.85	*rod*.mat	20140828_s16.fr1-30.rod1.mat	Rod	Rod
2.6340923566879	13.2759076433121	1.81433125	1.075	2.35009002487835	1.54011043320549	-82.9848367106346	0.927453134961301	0.373939410132784	7	2	rod	0.85	*rod*.mat	20140828_s16.fr1-30.rod1.mat	Rod	Rod
2.70619565217391	15.6248913043478	1.32896875	0.9675	3.30312919725437	1.5960461984756	84.1964589970464	0.90629715210846	0.422641067668647	7	2	rod	0.85	*rod*.mat	20140828_s16.fr1-30.rod1.mat	Rod	Rod
2.62280092592593	18.9269675925926	1.248075	1.075	2.33025642827603	1.60196182654601	83.8491648696336	0.81589617169361	0.578198440862402	7	2	rod	0.85	*rod*.mat	20140828_s16.fr1-30.rod1.mat	Rod	Rod
2.55018907563025	21.2560924369748	1.37519375	1.075	3.22635903069396	1.55905730646927	78.3695675644436	0.839555652863592	0.543273693219898	7	2	rod	0.85	*rod*.mat	20140828_s16.fr1-30.rod1.mat	Rod	Rod
2.5880625	24.4822291666667	1.38675	0.9675	2.41322786232902	1.55186308372676	-88.5690946249664	0.873818888467902	0.486251529721728	7	2	rod	0.85	*rod*.mat	20140828_s16.fr1-30.rod1.mat	Rod	Rod
2.63375	26.8950245098039	1.1787375	1.075	2.68663865274366	1.61117110905933	-80.5793496922067	0.942943227920181	0.332953553697012	7	2	rod	0.85	*rod*.mat	20140828_s16.fr1-30.rod1.mat	Rod	Rod
2.52530701754386	29.5794736842105	1.3174125	0.9675	2.41551686482925	1.53319976802819	-87.9585393357787	0.904623710332422	0.426211148029239	7	2	rod	0.85	*rod*.mat	20140828_s16.fr1-30.rod1.mat	Rod	Rod
2.61610074626866	31.9932835820896	1.5485375	1.075	3.16459485899181	1.607689589649	85.0622438748995	0.9344089088993	0.356202177098373	7	2	rod	0.85	*rod*.mat	20140828_s16.fr1-30.rod1.mat	Rod	Rod
2.499375	35.155725	1.155625	1.075	2.55445266199483	1.60657483197125	60.2995958586606	0.555779812366907	0.83132953764762	7	2	rod	0.85	*rod*.mat	20140828_s16.fr1-30.rod1.mat	Rod	Rod
2.408	37.7085428571429	2.02234375	1.075	4.05908105233702	1.55621013545118	-89.2231242856878	0.859365836854404	0.511361279769529	7	2	rod	0.85	*rod*.mat	20140828_s16.fr1-30.rod1.mat	Rod	Rod
2.46720443349754	41.7671921182266	2.34591875	0.9675	4.02218832608688	1.54615208500482	-76.0303002662728	0.865923513850667	0.500176437030488	7	2	rod	0.85	*rod*.mat	20140828_s16.fr1-30.rod1.mat	Rod	Rod
2.56631818181818	45.7881590909091	1.2711875	0.9675	2.058399894715	1.6445192739335	-86.2367221377734	0.902797824179421	0.430065214423234	7	2	rod	0.85	*rod*.mat	20140828_s16.fr1-30.rod1.mat	Rod	Rod
2.41470430107527	47.8409677419355	1.07473125	1.075	3.12333059710794	1.5451249902421	-86.3998558236212	0.89173594899001	0.452556070867342	7	2	rod	0.85	*rod*.mat	20140828_s16.fr1-30.rod1.mat	Rod	Rod
2.49487556561086	50.9632692307692	2.55393125	1.1825	NaN	NaN	83.3826987546349	0.801650661026202	0.597792788243764	7	2	rod	0.85	*rod*.mat	20140828_s16.fr1-30.rod1.mat	Rod	Rod
2.70541666666667	1.64996212121212	0.7627125	0.86	2.0615656657836	1.60262126156602	89.0054971739119	0.940890191053821	0.338711748214766	8	2	rod	0.85	*rod*.mat	20140828_s16.fr1-30.rod1.mat	Rod	Rod
2.6398185483871	3.71048387096774	1.432975	0.9675	2.7063826410344	1.57470915245576	88.9795015253178	0.89465032541848	0.446767048055928	8	2	rod	0.85	*rod*.mat	20140828_s16.fr1-30.rod1.mat	Rod	Rod
2.62922897196262	6.41684579439252	1.23651875	1.1825	1.96213517198721	1.50393480962453	-86.1696453220821	0.747695440449201	0.664041812186157	8	2	rod	0.85	*rod*.mat	20140828_s16.fr1-30.rod1.mat	Rod	Rod
2.76032258064516	8.37459677419355	1.07473125	0.9675	3.20286461970072	1.61914418722822	-87.8768536639781	0.979219758956368	0.20280203073301	8	2	rod	0.85	*rod*.mat	20140828_s16.fr1-30.rod1.mat	Rod	Rod
2.60553125	11.57371875	1.849	1.075	2.89921877526691	1.53881027493611	-80.9280419276118	0.907249683526681	0.420592453261749	8	2	rod	0.85	*rod*.mat	20140828_s16.fr1-30.rod1.mat	Rod	Rod
2.69825	14.4714545454545	1.2711875	0.9675	3.56946860261906	1.59326568012847	81.5500984318179	0.830693103734795	0.556730605775767	8	2	rod	0.85	*rod*.mat	20140828_s16.fr1-30.rod1.mat	Rod	Rod
2.61805309734513	18.0400221238938	1.30585625	0.9675	2.5694852019318	1.60509410213971	-88.3810921528199	0.974670370782728	0.223646301821109	8	2	rod	0.85	*rod*.mat	20140828_s16.fr1-30.rod1.mat	Rod	Rod
2.5299427480916	20.6079961832061	1.51386875	0.9675	3.4903324909387	1.5414524817854	-74.3962739620179	0.810493714821426	0.585747333101026	8	2	rod	0.85	*rod*.mat	20140828_s16.fr1-30.rod1.mat	Rod	Rod
2.63234782608696	24.0968260869565	1.32896875	0.9675	2.56324747945865	1.57837268612171	-79.9263237725184	0.940134834183406	0.340802719406607	8	2	rod	0.85	*rod*.mat	20140828_s16.fr1-30.rod1.mat	Rod	Rod
2.61292792792793	26.66	1.28274375	0.86	2.96697868127756	1.59974816493135	83.8376246601849	0.923529184204526	0.383528155319166	8	2	rod	0.85	*rod*.mat	20140828_s16.fr1-30.rod1.mat	Rod	Rod
2.52704044117647	29.6257352941176	1.57165	1.075	2.56527439605943	1.55699286665612	87.3637216169285	0.89790410952376	0.440191106339444	8	2	rod	0.85	*rod*.mat	20140828_s16.fr1-30.rod1.mat	Rod	Rod
2.56244897959184	32.1907653061225	1.69876875	0.9675	3.50101481652671	1.59101771748365	-85.008677217377	0.943671073658673	0.330885032511123	8	2	rod	0.85	*rod*.mat	20140828_s16.fr1-30.rod1.mat	Rod	Rod
2.49165841584158	35.6910643564356	1.16718125	0.9675	3.12275217705844	1.60465889648213	88.2124795300299	0.87849345377893	0.477754384247352	8	2	rod	0.85	*rod*.mat	20140828_s16.fr1-30.rod1.mat	Rod	Rod
2.38593421052632	38.8120263157895	2.1956875	1.075	4.36305119473916	1.54201106483437	86.400981736236	0.947409093359122	0.320025014366762	8	2	rod	0.85	*rod*.mat	20140828_s16.fr1-30.rod1.mat	Rod	Rod
2.51150843881857	43.1732700421941	2.73883125	1.075	4.31915327086435	1.56895190148405	88.3897777674968	0.878424705543461	0.477880776649244	8	2	rod	0.85	*rod*.mat	20140828_s16.fr1-30.rod1.mat	Rod	Rod
2.51947478991597	47.4924159663866	1.37519375	1.075	2.11337417855281	1.62762377972922	-87.3942407174159	0.883351862148543	0.468710451812953	8	2	rod	0.85	*rod*.mat	20140828_s16.fr1-30.rod1.mat	Rod	Rod
2.39944174757282	49.6023786407767	1.19029375	0.9675	3.66845662549651	1.54026422397133	82.6242353114746	0.65856691810423	0.752522168695845	8	2	rod	0.85	*rod*.mat	20140828_s16.fr1-30.rod1.mat	Rod	Rod
2.51143004115226	53.2691255144033	2.80816875	1.075	NaN	NaN	74.9873883178487	0.784114922602779	0.620615652519044	8	2	rod	0.85	*rod*.mat	20140828_s16.fr1-30.rod1.mat	Rod	Rod
2.57497663551402	0.779626168224299	1.23651875	0.9675	3.74417854604757	1.55388354886593	-89.2492195528519	0.947779132886765	0.318927445141385	9	2	rod	0.85	*rod*.mat	20140828_s16.fr1-30.rod1.mat	Rod	Rod
2.63829807692308	4.52326923076923	3.004625	1.1825	4.67357511374038	1.57556358088538	75.6421149492003	0.896836182895686	0.44236281607872	9	2	rod	0.85	*rod*.mat	20140828_s16.fr1-30.rod1.mat	Rod	Rod
2.61601804123711	9.1967912371134	2.2419125	1.1825	3.22019696067733	1.55626354465458	-85.2928287595013	0.948001605391782	0.318265543492542	9	2	rod	0.85	*rod*.mat	20140828_s16.fr1-30.rod1.mat	Rod	Rod
2.66281481481481	12.4166481481481	1.56009375	0.9675	3.8029703603018	1.57391621281525	84.1334161112472	0.944615723298858	0.328178511326647	9	2	rod	0.85	*rod*.mat	20140828_s16.fr1-30.rod1.mat	Rod	Rod
2.65095	16.2196	1.7334375	0.86	2.84217796123178	1.61406660718248	-84.8499640384186	0.893869091814749	0.448328057005442	9	2	rod	0.85	*rod*.mat	20140828_s16.fr1-30.rod1.mat	Rod	Rod
2.52800653594771	19.0591176470588	1.76810625	0.9675	3.77769748603214	1.55440557193034	84.5957357894173	0.864586243802202	0.502484454513768	9	2	rod	0.85	*rod*.mat	20140828_s16.fr1-30.rod1.mat	Rod	Rod
2.58992307692308	22.8363076923077	1.5023125	0.9675	3.10082516262133	1.58159518510415	-84.8132973013077	0.846285104481851	0.532730252503218	9	2	rod	0.85	*rod*.mat	20140828_s16.fr1-30.rod1.mat	Rod	Rod
2.55643835616438	25.9369520547945	1.6872125	0.9675	3.15665459788939	1.57251810825928	86.7180215487517	0.786493046856033	0.617599131514216	9	2	rod	0.85	*rod*.mat	20140828_s16.fr1-30.rod1.mat	Rod	Rod
2.55100328947368	29.0936019736842	1.75655	0.9675	2.94085852058641	1.55996785111174	-88.1311577018945	0.968403110373976	0.249390087649868	9	2	rod	0.85	*rod*.mat	20140828_s16.fr1-30.rod1.mat	Rod	Rod
2.58284768211921	32.0342880794702	1.74499375	0.9675	4.03347533808129	1.57822333468844	-87.7482893823783	0.927179677423139	0.374616932043285	9	2	rod	0.85	*rod*.mat	20140828_s16.fr1-30.rod1.mat	Rod	Rod
2.55289130434783	36.067652173913	1.32896875	0.86	3.1584994858893	1.62207456019399	-85.137183948715	0.92293311334504	0.384960346388081	9	2	rod	0.85	*rod*.mat	20140828_s16.fr1-30.rod1.mat	Rod	Rod
2.391	39.222	2.48459375	1.075	3.90222867126156	1.54025409766098	-88.7259136724913	0.925523319072866	0.378690620232857	9	2	rod	0.85	*rod*.mat	20140828_s16.fr1-30.rod1.mat	Rod	Rod
2.51016423357664	43.1224087591241	1.58320625	0.9675	2.33109783309908	1.60018480932037	-88.8345391412818	0.905768242436274	0.423773395807127	9	2	rod	0.85	*rod*.mat	20140828_s16.fr1-30.rod1.mat	Rod	Rod
2.44166666666667	45.4525	1.49075625	0.9675	3.33778506633601	1.5650005994994	89.6780202329108	0.955158768962038	0.29609411692049	9	2	rod	0.85	*rod*.mat	20140828_s16.fr1-30.rod1.mat	Rod	Rod
2.46101145038168	48.7902290076336	1.51386875	0.9675	2.5174037295151	1.57043824818601	-87.4491345958937	0.899559367121048	0.436798517654055	9	2	rod	0.85	*rod*.mat	20140828_s16.fr1-30.rod1.mat	Rod	Rod
2.46191287878788	51.3076325757576	1.525425	0.9675	2.67485145388719	1.54773929091098	-89.6889960914192	0.919858546064173	0.392250245675775	9	2	rod	0.85	*rod*.mat	20140828_s16.fr1-30.rod1.mat	Rod	Rod
2.52358156028369	53.9817730496454	1.62943125	1.075	2.20918850437088	1.59758052449158	86.0664717573622	0.953686263299246	0.300803110346819	9	2	rod	0.85	*rod*.mat	20140828_s16.fr1-30.rod1.mat	Rod	Rod
2.46441729323308	56.1901691729323	1.53698125	1.1825	NaN	NaN	89.215913639897	0.931405812689409	0.363982433763473	9	2	rod	0.85	*rod*.mat	20140828_s16.fr1-30.rod1.mat	Rod	Rod
2.62411354581673	2.08747011952191	2.90061875	1.075	5.04618612436232	1.58408201556891	75.8397474919257	0.615235609887744	0.788343290912059	10	2	rod	0.85	*rod*.mat	20140828_s16.fr1-30.rod1.mat	Rod	Rod
2.55707345971564	7.13321090047393	2.43836875	1.1825	2.86941256194062	1.55066872848038	-86.982951884247	0.971777511435002	0.235899275686033	10	2	rod	0.85	*rod*.mat	20140828_s16.fr1-30.rod1.mat	Rod	Rod
2.61482394366197	10.0020422535211	0.82049375	0.86	1.51658749310061	1.6208815600102	85.8656647121045	0.940862519880711	0.338788604713498	10	2	rod	0.85	*rod*.mat	20140828_s16.fr1-30.rod1.mat	Rod	Rod
2.53889705882353	11.5167279411765	0.785825	0.86	3.33768640580077	1.55130141382588	88.0041374527283	0.861641724962924	0.507517032032341	10	2	rod	0.85	*rod*.mat	20140828_s16.fr1-30.rod1.mat	Rod	Rod
2.60396084337349	14.8537801204819	1.9183375	0.9675	3.21074050276984	1.59640658592452	-86.8605726686613	0.951747952557876	0.306880815304395	10	2	rod	0.85	*rod*.mat	20140828_s16.fr1-30.rod1.mat	Rod	Rod
2.52174193548387	18.0634677419355	1.79121875	1.075	4.12743258523838	1.55558039289185	83.8173448318334	0.947055669808116	0.321069397925591	10	2	rod	0.85	*rod*.mat	20140828_s16.fr1-30.rod1.mat	Rod	Rod
2.58454225352113	22.1904225352113	1.6409875	0.86	3.52160739551481	1.59292595084054	-88.8551519919572	0.904559584015514	0.426347228166995	10	2	rod	0.85	*rod*.mat	20140828_s16.fr1-30.rod1.mat	Rod	Rod
2.50661676646707	25.7111676646707	1.92989375	0.86	3.35879369758489	1.55211048555238	87.1842520295281	0.945415651144866	0.325866915427647	10	2	rod	0.85	*rod*.mat	20140828_s16.fr1-30.rod1.mat	Rod	Rod
2.569375	29.069375	1.987675	0.9675	2.64767946399386	1.5581705845562	89.4207366128978	0.931928699037724	0.362641558442846	10	2	rod	0.85	*rod*.mat	20140828_s16.fr1-30.rod1.mat	Rod	Rod
2.60280303030303	31.7168434343434	1.14406875	0.86	1.95165956914511	1.70076643856294	-85.3001690755239	0.871959068996329	0.489578780172359	10	2	rod	0.85	*rod*.mat	20140828_s16.fr1-30.rod1.mat	Rod	Rod
2.34985915492958	33.6520422535211	0.82049375	1.075	3.62205885910054	1.53985491758287	84.8435070134967	0.862642805704227	0.505813591915775	10	2	rod	0.85	*rod*.mat	20140828_s16.fr1-30.rod1.mat	Rod	Rod
2.46191287878788	37.2723674242424	1.525425	0.9675	3.21358889999097	1.58415810467747	-86.6470337852012	0.974895973958509	0.222660818195501	10	2	rod	0.85	*rod*.mat	20140828_s16.fr1-30.rod1.mat	Rod	Rod
2.41897489539749	40.4856694560669	2.76194375	1.075	4.34212936265361	1.54815186692268	-69.6132315804939	0.718118009864353	0.695921348938557	10	2	rod	0.85	*rod*.mat	20140828_s16.fr1-30.rod1.mat	Rod	Rod
2.51729166666667	44.8266856060606	1.525425	0.9675	2.67396174876744	1.60838055125327	-89.0713919643787	0.964287064980516	0.264859314186348	10	2	rod	0.85	*rod*.mat	20140828_s16.fr1-30.rod1.mat	Rod	Rod
2.41681654676259	47.4987589928058	1.60631875	1.075	3.44868313531639	1.56459828579877	88.296542827342	0.950135346664592	0.311837815247854	10	2	rod	0.85	*rod*.mat	20140828_s16.fr1-30.rod1.mat	Rod	Rod
2.4381914893617	50.9473758865248	1.62943125	0.9675	2.80092615648014	1.52165843497117	-87.2078598720698	0.958878223985913	0.283817814038549	10	2	rod	0.85	*rod*.mat	20140828_s16.fr1-30.rod1.mat	Rod	Rod
2.57576771653543	53.7449212598425	1.46764375	1.075	3.09080773601402	1.60055084545339	86.7410957070254	0.961318735551956	0.27543835730847	10	2	rod	0.85	*rod*.mat	20140828_s16.fr1-30.rod1.mat	Rod	Rod
2.48381578947368	56.8343609022556	1.53698125	0.9675	2.37696587353269	1.61860238689352	85.8376829412589	0.746751270368837	0.665103405646466	10	2	rod	0.85	*rod*.mat	20140828_s16.fr1-30.rod1.mat	Rod	Rod
2.37022569444444	59.2086111111111	1.6641	1.075	NaN	NaN	83.1398156366239	0.845100482936717	0.534607495028014	10	2	rod	0.85	*rod*.mat	20140828_s16.fr1-30.rod1.mat	Rod	Rod
2.54838235294118	2.09150735294118	0.785825	0.9675	1.98251965366246	1.50427988815102	-84.3962140052748	0.89434425165559	0.447379435748451	11	2	rod	0.85	*rod*.mat	20140828_s16.fr1-30.rod1.mat	Rod	Rod
2.68015527950311	4.06964285714286	1.86055625	1.075	2.7507509164404	1.56161274637721	-86.7409500979846	0.915214899744998	0.402966111831694	11	2	rod	0.85	*rod*.mat	20140828_s16.fr1-30.rod1.mat	Rod	Rod
2.70541666666667	6.82027777777778	0.83205	0.9675	1.54150160685963	1.60519730697543	-75.4037344128711	0.828553990223148	0.559909175925256	11	2	rod	0.85	*rod*.mat	20140828_s16.fr1-30.rod1.mat	Rod	Rod
2.65239795918367	8.36086734693878	1.1325125	0.9675	3.73846107238936	1.5676867456513	84.7947512284868	0.939462097579489	0.342652837740396	11	2	rod	0.85	*rod*.mat	20140828_s16.fr1-30.rod1.mat	Rod	Rod
2.66402298850575	12.0993103448276	2.0107875	1.075	3.78158535058036	1.58373941895697	87.2326206048144	0.675872123119078	0.737018909655993	11	2	rod	0.85	*rod*.mat	20140828_s16.fr1-30.rod1.mat	Rod	Rod
2.61507894736842	15.8805789473684	2.1956875	1.075	4.44732554135626	1.5776708404479	-85.4974256802772	0.893248728402121	0.449562797846967	11	2	rod	0.85	*rod*.mat	20140828_s16.fr1-30.rod1.mat	Rod	Rod
2.58450598802395	20.3277994011976	1.92989375	0.9675	2.97159105521001	1.59016067284425	89.0004872093518	0.957689539230101	0.287803312088719	11	2	rod	0.85	*rod*.mat	20140828_s16.fr1-30.rod1.mat	Rod	Rod
2.52696666666667	23.2988333333333	0.86671875	0.9675	1.6488783991598	1.53269693892757	88.595290334193	0.944143604933001	0.329534297553559	11	2	rod	0.85	*rod*.mat	20140828_s16.fr1-30.rod1.mat	Rod	Rod
2.58977272727273	24.9465151515152	1.14406875	0.9675	3.07633347079911	1.56047172179839	-89.1851217844022	0.952921107688028	0.303218341336112	11	2	rod	0.85	*rod*.mat	20140828_s16.fr1-30.rod1.mat	Rod	Rod
2.62153409090909	28.0226846590909	2.0339	0.9675	2.95861323794194	1.57009518755834	-88.3972129544158	0.913346383718661	0.407183476270887	11	2	rod	0.85	*rod*.mat	20140828_s16.fr1-30.rod1.mat	Rod	Rod
2.62360849056604	30.9812971698113	1.2249625	0.9675	2.26170722353816	1.65394840002316	67.9874237694126	0.720457609574215	0.6934989782304	11	2	rod	0.85	*rod*.mat	20140828_s16.fr1-30.rod1.mat	Rod	Rod
2.43575949367089	33.2351898734177	0.91294375	0.9675	3.775097182505	1.56551335707634	88.6524030213632	0.960469122261595	0.27838653915382	11	2	rod	0.85	*rod*.mat	20140828_s16.fr1-30.rod1.mat	Rod	Rod
2.455703125	37.010234375	1.849	1.1825	2.77926855031201	1.59073701881664	87.7873878126162	0.955856284416102	0.293834585340535	11	2	rod	0.85	*rod*.mat	20140828_s16.fr1-30.rod1.mat	Rod	Rod
2.40028625954198	39.7889503816794	1.51386875	1.075	2.02105050727131	1.51965489401481	88.9545480880656	0.954600338635187	0.297889565909226	11	2	rod	0.85	*rod*.mat	20140828_s16.fr1-30.rod1.mat	Rod	Rod
2.50360062893082	41.807358490566	1.83744375	1.075	3.67262587108258	1.57111324448006	71.3803367215198	0.720169683394395	0.693797972841963	11	2	rod	0.85	*rod*.mat	20140828_s16.fr1-30.rod1.mat	Rod	Rod
2.50243670886076	45.4799841772152	1.8258875	0.9675	3.07217248326367	1.58583613929069	-87.1129220615318	0.753732216457086	0.657181668851687	11	2	rod	0.85	*rod*.mat	20140828_s16.fr1-30.rod1.mat	Rod	Rod
2.45623355263158	48.5518092105263	1.75655	0.9675	3.8347454323824	1.57177803710743	-89.9139675762118	0.957174122124528	0.289512866614143	11	2	rod	0.85	*rod*.mat	20140828_s16.fr1-30.rod1.mat	Rod	Rod
2.45246894409938	52.3865527950311	1.86055625	0.9675	3.02464746126547	1.53943373112635	89.3541854591813	0.870569642458954	0.492045219089557	11	2	rod	0.85	*rod*.mat	20140828_s16.fr1-30.rod1.mat	Rod	Rod
2.54731418918919	55.4097128378378	1.710325	1.075	3.28402104973924	1.60277555076172	-87.0174089373476	0.896459373157039	0.443125932753758	11	2	rod	0.85	*rod*.mat	20140828_s16.fr1-30.rod1.mat	Rod	Rod
2.44231164383562	58.6920547945205	1.6872125	1.075	2.62573769526035	1.58231358784496	-85.1172641741301	0.667363858473651	0.744731817772788	11	2	rod	0.85	*rod*.mat	20140828_s16.fr1-30.rod1.mat	Rod	Rod
2.41207100591716	61.3176183431953	1.95300625	1.1825	NaN	NaN	-80.5721311227945	0.822308810728487	0.56904149215879	11	2	rod	0.85	*rod*.mat	20140828_s16.fr1-30.rod1.mat	Rod	Rod
2.68168918918919	0.562195945945946	0.8551625	0.9675	2.49228730014483	1.54334590437141	-87.228868737372	0.98294751656367	0.1838863227141	12	2	rod	0.85	*rod*.mat	20140828_s16.fr1-30.rod1.mat	Rod	Rod
2.75009493670886	3.05354430379747	0.91294375	0.86	1.85907893150208	1.60273689250729	-89.7942043994653	0.948476425654424	0.316847707862639	12	2	rod	0.85	*rod*.mat	20140828_s16.fr1-30.rod1.mat	Rod	Rod
2.690725	4.911675	1.155625	0.9675	3.96209951133181	1.57914707506937	88.2808425955959	0.944726998956893	0.327858044650275	12	2	rod	0.85	*rod*.mat	20140828_s16.fr1-30.rod1.mat	Rod	Rod
2.65763888888889	8.87363636363636	2.2881375	1.075	4.35578710066908	1.57778565251305	-83.8771245544442	0.925278418859626	0.379288607253937	12	2	rod	0.85	*rod*.mat	20140828_s16.fr1-30.rod1.mat	Rod	Rod
2.62719512195122	13.2293170731707	2.36903125	1.075	4.9048922447722	1.58191294011055	76.6022064059538	0.889447880520033	0.457036615424215	12	2	rod	0.85	*rod*.mat	20140828_s16.fr1-30.rod1.mat	Rod	Rod
2.57267045454545	18.13390625	2.0339	0.9675	3.45344078623786	1.57217588021756	75.5633729451532	0.799299530973695	0.600932824686114	12	2	rod	0.85	*rod*.mat	20140828_s16.fr1-30.rod1.mat	Rod	Rod
2.56790625	21.58734375	0.9245	0.9675	1.71811987034854	1.56200301519381	84.9862028946996	0.957279275374893	0.289164985670327	12	2	rod	0.85	*rod*.mat	20140828_s16.fr1-30.rod1.mat	Rod	Rod
2.58301401869159	23.3053971962617	1.23651875	1.075	2.49093896192359	1.55577260702826	86.3719340428534	0.965446050569842	0.260602999674014	12	2	rod	0.85	*rod*.mat	20140828_s16.fr1-30.rod1.mat	Rod	Rod
2.62043577981651	25.7960550458716	1.25963125	1.075	1.90150891298882	1.55936678895887	87.2420443859291	0.959379209766217	0.282119711945741	12	2	rod	0.85	*rod*.mat	20140828_s16.fr1-30.rod1.mat	Rod	Rod
2.6421686746988	27.6974397590361	0.95916875	0.86	2.30222832546273	1.58095977820573	87.7626516724075	0.942852330047803	0.333210869755819	12	2	rod	0.85	*rod*.mat	20140828_s16.fr1-30.rod1.mat	Rod	Rod
2.61877049180328	29.9995491803279	1.4098625	0.86	2.70378886998888	1.63041398047072	89.3144450438455	0.968152824295345	0.250359958477683	12	2	rod	0.85	*rod*.mat	20140828_s16.fr1-30.rod1.mat	Rod	Rod
2.4576724137931	32.6985344827586	1.00539375	0.9675	3.88901656204233	1.56747432347107	-89.4850676710533	0.969485454387431	0.245148839954825	12	2	rod	0.85	*rod*.mat	20140828_s16.fr1-30.rod1.mat	Rod	Rod
2.47059171597633	36.5875295857988	1.95300625	1.075	4.48306943066332	1.57732710473111	86.9392334207917	0.956183024660064	0.292769573815196	12	2	rod	0.85	*rod*.mat	20140828_s16.fr1-30.rod1.mat	Rod	Rod
2.44131399317406	41.0705034129693	3.38598125	1.1825	4.91862326690588	1.55340842151695	-63.9186108853344	0.692241101363293	0.721666306254723	12	2	rod	0.85	*rod*.mat	20140828_s16.fr1-30.rod1.mat	Rod	Rod
2.52683423913043	45.9883831521739	2.12635	0.9675	3.70968927094849	1.60052948632737	-83.7013001567463	0.776127531736615	0.630575970427379	12	2	rod	0.85	*rod*.mat	20140828_s16.fr1-30.rod1.mat	Rod	Rod
2.41654970760234	49.696432748538	1.97611875	1.075	3.93011491245536	1.56142262612721	-60.7025219433896	0.682823609974286	0.730583272229583	12	2	rod	0.85	*rod*.mat	20140828_s16.fr1-30.rod1.mat	Rod	Rod
2.45338888888889	53.626375	2.080125	0.9675	3.47562776488661	1.56183962516316	87.2000102976096	0.873333465256977	0.487122837138888	12	2	rod	0.85	*rod*.mat	20140828_s16.fr1-30.rod1.mat	Rod	Rod
2.48451863354037	57.1018633540373	1.86055625	0.9675	3.68392689687426	1.58865013594023	-87.6114746568581	0.818738950399838	0.574165943868296	12	2	rod	0.85	*rod*.mat	20140828_s16.fr1-30.rod1.mat	Rod	Rod
2.41875	60.785203125	1.849	1.075	2.85460083853469	1.55457040786085	-85.8745997733118	0.943673153285867	0.330879101436624	12	2	rod	0.85	*rod*.mat	20140828_s16.fr1-30.rod1.mat	Rod	Rod
2.4650664893617	63.6394281914894	2.172575	1.1825	NaN	NaN	-84.5318746234916	0.747558378813046	0.664196108289118	12	2	rod	0.85	*rod*.mat	20140828_s16.fr1-30.rod1.mat	Rod	Rod
2.66795454545455	0.840454545454545	1.2711875	1.075	4.46191115416356	1.57140801992486	85.3343353014261	0.602262706641189	0.798297959529667	13	2	rod	0.85	*rod*.mat	20140828_s16.fr1-30.rod1.mat	Rod	Rod
2.66522522522523	5.30236486486486	2.5654875	0.9675	4.89373975009046	1.57486799683094	-86.9338003753952	0.986646300716397	0.16287749163911	13	2	rod	0.85	*rod*.mat	20140828_s16.fr1-30.rod1.mat	Rod	Rod
2.64529958677686	10.1960640495868	2.7966125	1.075	5.40612711035516	1.58334667196788	-87.7830934957358	0.96865511950923	0.248409459257413	13	2	rod	0.85	*rod*.mat	20140828_s16.fr1-30.rod1.mat	Rod	Rod
2.57745260663507	15.6017654028436	2.43836875	0.9675	3.7182085821274	1.58218142286725	-89.7066080315842	0.953305804993579	0.302006692252911	13	2	rod	0.85	*rod*.mat	20140828_s16.fr1-30.rod1.mat	Rod	Rod
2.5351213592233	19.3197330097087	1.19029375	0.9675	2.08772540771905	1.56944872417123	-84.9522267265731	0.940788696957828	0.33899355108378	13	2	rod	0.85	*rod*.mat	20140828_s16.fr1-30.rod1.mat	Rod	Rod
2.5379347826087	21.4074565217391	1.32896875	0.9675	2.63490138946278	1.54496919351049	-89.2821637178115	0.917655044454026	0.397377930172373	13	2	rod	0.85	*rod*.mat	20140828_s16.fr1-30.rod1.mat	Rod	Rod
2.60597916666667	24.0414791666667	1.38675	0.9675	1.94116886789031	1.59020026093712	89.4689762335694	0.975990986433516	0.217810914328307	13	2	rod	0.85	*rod*.mat	20140828_s16.fr1-30.rod1.mat	Rod	Rod
2.5683152173913	25.9822826086957	1.063175	0.9675	2.70312233450158	1.54230256364296	-89.8880263532176	0.965347060568869	0.260969447734871	13	2	rod	0.85	*rod*.mat	20140828_s16.fr1-30.rod1.mat	Rod	Rod
2.64532692307692	28.6843076923077	1.5023125	0.9675	2.77182478842901	1.64558782733652	89.6731612831682	0.956396384552192	0.29207183297178	13	2	rod	0.85	*rod*.mat	20140828_s16.fr1-30.rod1.mat	Rod	Rod
2.43821120689655	31.4483836206897	1.340525	0.9675	3.74563294953034	1.53105969723359	-82.4124567224231	0.834467257130668	0.551057525832666	13	2	rod	0.85	*rod*.mat	20140828_s16.fr1-30.rod1.mat	Rod	Rod
2.58701086956522	35.1910597826087	1.063175	0.9675	1.86165377823118	1.66749314163069	-89.6650802204366	0.977194457095675	0.212346398654392	13	2	rod	0.85	*rod*.mat	20140828_s16.fr1-30.rod1.mat	Rod	Rod
2.40727528089888	37.0440168539326	1.02850625	1.075	3.87780109279007	1.5590966379376	-87.8080617568086	0.971862083318456	0.235550612412512	13	2	rod	0.85	*rod*.mat	20140828_s16.fr1-30.rod1.mat	Rod	Rod
2.45264331210191	40.9215525477707	3.6286625	1.1825	5.47725958284718	1.56045086789452	-88.8397747591826	0.77376926475242	0.633467540545291	13	2	rod	0.85	*rod*.mat	20140828_s16.fr1-30.rod1.mat	Rod	Rod
2.50930706521739	46.3985190217391	2.12635	0.9675	4.18545486823538	1.58905397767956	-89.4425639146989	0.849155065199959	0.528143612330258	13	2	rod	0.85	*rod*.mat	20140828_s16.fr1-30.rod1.mat	Rod	Rod
2.43289473684211	50.5832763157895	2.1956875	1.075	4.31809183153301	1.55253463139077	81.7520509384498	0.908395805226845	0.418111302222592	13	2	rod	0.85	*rod*.mat	20140828_s16.fr1-30.rod1.mat	Rod	Rod
2.51174603174603	54.9006481481481	2.18413125	1.075	3.86099456474089	1.58169015197284	-81.0962597404555	0.756237851918873	0.654296806751438	13	2	rod	0.85	*rod*.mat	20140828_s16.fr1-30.rod1.mat	Rod	Rod
2.46968586387435	58.7614136125654	2.20724375	0.9675	4.01454109632257	1.57124706818879	-83.7281942252099	0.947745040376166	0.31902874234523	13	2	rod	0.85	*rod*.mat	20140828_s16.fr1-30.rod1.mat	Rod	Rod
2.46787634408602	62.7759543010753	2.1494625	1.075	3.18941417442876	1.55714812470134	80.5854905770644	0.880464722820718	0.474111666032631	13	2	rod	0.85	*rod*.mat	20140828_s16.fr1-30.rod1.mat	Rod	Rod
2.51140476190476	65.9650714285714	2.4268125	1.1825	NaN	NaN	88.8627609422748	0.976543866276031	0.215318548292203	13	2	rod	0.85	*rod*.mat	20140828_s16.fr1-30.rod1.mat	Rod	Rod
2.69408163265306	0.438775510204082	0.56625625	0.86	2.09310063056465	1.65014570028591	87.6821333165154	0.832180652461865	0.554504609239765	14	2	rod	0.85	*rod*.mat	20140828_s16.fr1-30.rod1.mat	Rod	Rod
2.52816964285714	2.52529017857143	1.2943	0.9675	3.19266988855404	1.53825542966738	85.9577680799358	0.922800216961724	0.385278807586656	14	2	rod	0.85	*rod*.mat	20140828_s16.fr1-30.rod1.mat	Rod	Rod
2.63204365079365	5.71626984126984	1.4560875	0.9675	2.12195287334035	1.59689646908221	-86.916486609296	0.945798102521806	0.324755214378693	14	2	rod	0.85	*rod*.mat	20140828_s16.fr1-30.rod1.mat	Rod	Rod
2.57666666666667	7.8375	1.49075625	0.9675	3.57769555775988	1.56610870190266	81.3004744700028	0.779447375217999	0.626467708079014	14	2	rod	0.85	*rod*.mat	20140828_s16.fr1-30.rod1.mat	Rod	Rod
2.5934375	11.41515625	1.1094	0.9675	2.22695001616767	1.5737160265276	87.5406695264815	0.960732104013844	0.277477610478995	14	2	rod	0.85	*rod*.mat	20140828_s16.fr1-30.rod1.mat	Rod	Rod
2.58693548387097	13.6420967741935	1.432975	0.86	3.22318479547751	1.59274119629435	84.5324421855983	0.894875392375604	0.446316067513382	14	2	rod	0.85	*rod*.mat	20140828_s16.fr1-30.rod1.mat	Rod	Rod
2.51620879120879	16.8645054945055	1.05161875	0.86	2.51125379455107	1.55058157862468	-89.1829987726604	0.855959672542086	0.517042589137147	14	2	rod	0.85	*rod*.mat	20140828_s16.fr1-30.rod1.mat	Rod	Rod
2.5669696969697	19.3752462121212	1.525425	0.9675	2.58218826984101	1.59161350847104	-82.8091910428406	0.856431146470321	0.516261262691219	14	2	rod	0.85	*rod*.mat	20140828_s16.fr1-30.rod1.mat	Rod	Rod
2.5132196969697	21.956875	1.525425	0.9675	2.34381686604237	1.56189242276248	80.8562489022449	0.877451931375012	0.479664578769645	14	2	rod	0.85	*rod*.mat	20140828_s16.fr1-30.rod1.mat	Rod	Rod
2.53408854166667	24.3005989583333	1.1094	0.86	2.82587701810661	1.57883751251881	83.0825887471373	0.790579116157535	0.612359911404699	14	2	rod	0.85	*rod*.mat	20140828_s16.fr1-30.rod1.mat	Rod	Rod
2.51136538461538	27.1263846153846	1.5023125	0.86	3.33081034413287	1.57606325882124	-88.9192747923436	0.836748955777273	0.547586691771853	14	2	rod	0.85	*rod*.mat	20140828_s16.fr1-30.rod1.mat	Rod	Rod
2.49382231404959	30.4571487603306	1.39830625	1.075	3.84934863322573	1.5560513152601	-70.2380943733672	0.849486383695074	0.527610541893038	14	2	rod	0.85	*rod*.mat	20140828_s16.fr1-30.rod1.mat	Rod	Rod
2.55057894736842	34.3060789473684	1.09784375	0.9675	2.19983959307252	1.65325538000165	-63.6023028400071	0.745444524685338	0.666567671445781	14	2	rod	0.85	*rod*.mat	20140828_s16.fr1-30.rod1.mat	Rod	Rod
2.36938775510204	36.498443877551	1.1325125	0.9675	2.7865578604483	1.56967944866034	89.1083176550409	0.745219635031341	0.666819087582048	14	2	rod	0.85	*rod*.mat	20140828_s16.fr1-30.rod1.mat	Rod	Rod
2.3725	39.285	1.987675	1.075	2.93793888682325	1.54628286695066	87.9048821058412	0.959936541118068	0.280217481657157	14	2	rod	0.85	*rod*.mat	20140828_s16.fr1-30.rod1.mat	Rod	Rod
2.44451183431953	42.2220562130178	1.95300625	1.075	3.64677492831588	1.58170579156657	86.890091630402	0.822764210466971	0.568382841027649	14	2	rod	0.85	*rod*.mat	20140828_s16.fr1-30.rod1.mat	Rod	Rod
2.40472826086957	45.8686141304348	1.063175	1.075	2.11191175619173	1.51766661932063	85.9472732149647	0.896353519263005	0.443340014554096	14	2	rod	0.85	*rod*.mat	20140828_s16.fr1-30.rod1.mat	Rod	Rod
2.51688073394495	47.9775458715596	1.25963125	0.9675	2.42612101626575	1.55552087227574	-87.1370138545461	0.910185541793244	0.414200771982065	14	2	rod	0.85	*rod*.mat	20140828_s16.fr1-30.rod1.mat	Rod	Rod
2.55393939393939	50.4033838383838	1.14406875	1.075	1.92300774978436	1.5744851396118	-86.8714088976083	0.859803158367792	0.510625624955084	14	2	rod	0.85	*rod*.mat	20140828_s16.fr1-30.rod1.mat	Rod	Rod
2.54684579439252	52.3263785046729	1.23651875	0.86	3.10856248199303	1.57725067847529	79.8732306675641	0.859360771937123	0.511369791496948	14	2	rod	0.85	*rod*.mat	20140828_s16.fr1-30.rod1.mat	Rod	Rod
2.52678217821782	55.4348762376238	1.16718125	0.9675	2.02237934779839	1.59709770883906	86.9410767260174	0.874426615915193	0.485157802554079	14	2	rod	0.85	*rod*.mat	20140828_s16.fr1-30.rod1.mat	Rod	Rod
2.47359693877551	57.456556122449	1.1325125	1.075	3.25652757989685	1.57567019404796	-89.3147172254828	0.810267114339329	0.586060750622508	14	2	rod	0.85	*rod*.mat	20140828_s16.fr1-30.rod1.mat	Rod	Rod
2.45772511848341	60.7130450236967	2.43836875	1.075	3.29849407383383	1.55506486999974	86.945126644622	0.939226308548246	0.343298618306039	14	2	rod	0.85	*rod*.mat	20140828_s16.fr1-30.rod1.mat	Rod	Rod
2.5096130952381	64.011130952381	0.970725	1.075	1.8116789190873	1.55471978432157	-83.7357029295011	0.890423521826811	0.455132894633577	14	2	rod	0.85	*rod*.mat	20140828_s16.fr1-30.rod1.mat	Rod	Rod
2.53873737373737	65.8225757575757	1.14406875	1.075	2.85335814427221	1.56149606371043	-56.137398119689	0.656595324527299	0.754243050885383	14	2	rod	0.85	*rod*.mat	20140828_s16.fr1-30.rod1.mat	Rod	Rod
2.56527397260274	68.6758105022831	2.53081875	1.1825	NaN	NaN	84.8850901663167	0.949307326881323	0.314349485651619	14	2	rod	0.85	*rod*.mat	20140828_s16.fr1-30.rod1.mat	Rod	Rod
2.61633802816901	1.4906161971831	1.6409875	1.075	2.46707543276407	1.60374678342727	-78.5519643565019	0.89734720427848	0.441325271170365	15	2	rod	0.85	*rod*.mat	20140828_s16.fr1-30.rod1.mat	Rod	Rod
2.53506147540984	3.95635245901639	1.4098625	0.9675	3.8027972855461	1.54888139259491	84.7782949545407	0.93419405560771	0.356765282037392	15	2	rod	0.85	*rod*.mat	20140828_s16.fr1-30.rod1.mat	Rod	Rod
2.61839285714286	7.75823660714286	1.2943	0.9675	2.11747617701368	1.53341271244857	87.807253768297	0.951003226501579	0.309180955402475	15	2	rod	0.85	*rod*.mat	20140828_s16.fr1-30.rod1.mat	Rod	Rod
2.69753333333333	9.87423333333333	0.86671875	0.86	1.4308263909752	1.63796421062943	82.6962578026803	0.880885812044346	0.473328835101955	15	2	rod	0.85	*rod*.mat	20140828_s16.fr1-30.rod1.mat	Rod	Rod
2.6015	11.3018333333333	0.52003125	0.86	2.35005787181253	1.58642601088041	-82.4778301604514	0.897916598587595	0.44016563016765	15	2	rod	0.85	*rod*.mat	20140828_s16.fr1-30.rod1.mat	Rod	Rod
2.56477083333333	13.6516041666667	1.38675	0.9675	2.80155574422156	1.571996038673	85.8006715067502	0.952242190514642	0.305343758088939	15	2	rod	0.85	*rod*.mat	20140828_s16.fr1-30.rod1.mat	Rod	Rod
2.56140977443609	16.4531578947368	1.53698125	1.075	3.10587522780592	1.58003033764481	87.5910031641986	0.858152806448024	0.513394352116752	15	2	rod	0.85	*rod*.mat	20140828_s16.fr1-30.rod1.mat	Rod	Rod
2.5327304964539	19.5589007092199	1.62943125	1.075	2.53184221469474	1.57274936529114	81.6536510297551	0.855949176979409	0.517059964054724	15	2	rod	0.85	*rod*.mat	20140828_s16.fr1-30.rod1.mat	Rod	Rod
2.52778571428571	22.0907380952381	1.21340625	0.9675	3.12367117734743	1.59966079220058	79.9114216826031	0.840592351564764	0.541668255014838	15	2	rod	0.85	*rod*.mat	20140828_s16.fr1-30.rod1.mat	Rod	Rod
2.43763513513514	25.2131081081081	1.710325	0.9675	3.7364305736909	1.5340024994781	-87.081117680333	0.894441620313854	0.447184735708105	15	2	rod	0.85	*rod*.mat	20140828_s16.fr1-30.rod1.mat	Rod	Rod
2.57508169934641	28.9470098039216	1.76810625	0.86	4.13328877376985	1.59561729595926	-73.9384375453596	0.84264298573146	0.538472653528079	15	2	rod	0.85	*rod*.mat	20140828_s16.fr1-30.rod1.mat	Rod	Rod
2.4725	33.0790254237288	1.3636375	1.1825	2.65419409130988	1.5878839127119	81.936269082953	0.859720620688535	0.510764578218694	15	2	rod	0.85	*rod*.mat	20140828_s16.fr1-30.rod1.mat	Rod	Rod
2.4271484375	35.73283203125	1.4792	0.9675	3.08354807387501	1.56776944500431	-72.370562877719	0.824221530802985	0.566267488172139	15	2	rod	0.85	*rod*.mat	20140828_s16.fr1-30.rod1.mat	Rod	Rod
2.43648195876289	38.8163659793814	2.2419125	1.1825	3.16647670771797	1.57062310647993	-80.7280863981678	0.775672190685721	0.631136001664312	15	2	rod	0.85	*rod*.mat	20140828_s16.fr1-30.rod1.mat	Rod	Rod
2.43703045685279	41.9828426395939	2.27658125	1.1825	3.85162208149487	1.5679887839411	84.9451195676378	0.672868809496313	0.739761830055468	15	2	rod	0.85	*rod*.mat	20140828_s16.fr1-30.rod1.mat	Rod	Rod
2.44784403669725	45.8344495412844	1.25963125	0.9675	2.55046413860307	1.53095673677594	-87.4195196901683	0.611970939763481	0.790880249396204	15	2	rod	0.85	*rod*.mat	20140828_s16.fr1-30.rod1.mat	Rod	Rod
2.54942660550459	48.3828899082569	1.25963125	0.9675	2.46615645898709	1.59098728678946	-85.6232581524194	0.910445157496876	0.41362980452391	15	2	rod	0.85	*rod*.mat	20140828_s16.fr1-30.rod1.mat	Rod	Rod
2.4996359223301	50.8485436893204	1.19029375	1.075	2.12917679567089	1.55198438964112	83.2791446558092	0.912614565764451	0.408821054196775	15	2	rod	0.85	*rod*.mat	20140828_s16.fr1-30.rod1.mat	Rod	Rod
2.5396875	52.97734375	1.1094	0.9675	3.47482632736038	1.58471833560062	-81.7923146403745	0.911297566463057	0.411748400553676	15	2	rod	0.85	*rod*.mat	20140828_s16.fr1-30.rod1.mat	Rod	Rod
2.4913125	56.4518333333333	1.38675	0.9675	2.27728358681933	1.57315659717215	81.1991660962356	0.891593065708826	0.452837504166713	15	2	rod	0.85	*rod*.mat	20140828_s16.fr1-30.rod1.mat	Rod	Rod
2.4859375	58.7291105769231	1.20185	0.9675	2.64393893093407	1.55968097610971	-84.8533595450614	0.820920494353988	0.571042504503478	15	2	rod	0.85	*rod*.mat	20140828_s16.fr1-30.rod1.mat	Rod	Rod
2.51532520325203	61.3728861788618	1.42141875	0.9675	2.04040013680205	1.59298418041458	87.587000283834	0.87250430374631	0.488606426425366	15	2	rod	0.85	*rod*.mat	20140828_s16.fr1-30.rod1.mat	Rod	Rod
2.47005681818182	63.4127840909091	1.01695	0.9675	2.56128364319015	1.54866253072644	79.6137548251011	0.83524924276777	0.54987153268365	15	2	rod	0.85	*rod*.mat	20140828_s16.fr1-30.rod1.mat	Rod	Rod
2.52674311926605	65.9734403669725	1.25963125	1.075	2.11506343676615	1.5393143096273	77.3189689246673	0.804043312576251	0.5945707287627	15	2	rod	0.85	*rod*.mat	20140828_s16.fr1-30.rod1.mat	Rod	Rod
2.5933185840708	68.0874557522124	1.30585625	0.9675	2.03644471288181	1.60488464928872	-87.9809621926692	0.810649530749171	0.585531671471448	15	2	rod	0.85	*rod*.mat	20140828_s16.fr1-30.rod1.mat	Rod	Rod
2.52391304347826	70.1227173913043	1.32896875	1.075	1.94036886019599	1.57994493524088	47.8411843089275	0.61539347275456	0.788220066790413	15	2	rod	0.85	*rod*.mat	20140828_s16.fr1-30.rod1.mat	Rod	Rod
2.50616161616162	72.063005050505	1.14406875	1.075	NaN	NaN	89.929007066957	0.959540102613367	0.281572000519812	15	2	rod	0.85	*rod*.mat	20140828_s16.fr1-30.rod1.mat	Rod	Rod
2.58741379310345	0.237241379310345	0.33513125	0.9675	2.63121374497723	1.5801051813677	88.8172850502334	0.958054481405382	0.286586131309709	16	2	rod	0.85	*rod*.mat	20140828_s16.fr1-30.rod1.mat	Rod	Rod
2.56292056074766	2.86834112149533	1.23651875	0.86	2.9416848141803	1.53121176975629	86.5660283302907	0.955447512881599	0.295161057946955	16	2	rod	0.85	*rod*.mat	20140828_s16.fr1-30.rod1.mat	Rod	Rod
2.67933544303797	5.80772151898734	0.91294375	0.9675	1.52842573153131	1.62095009396432	-81.1526167252216	0.882414812451373	0.470472208282708	16	2	rod	0.85	*rod*.mat	20140828_s16.fr1-30.rod1.mat	Rod	Rod
2.60271126760563	7.33422535211268	0.82049375	0.86	2.80586401927467	1.57690399985425	80.2606804227766	0.818176937928043	0.574966519236286	16	2	rod	0.85	*rod*.mat	20140828_s16.fr1-30.rod1.mat	Rod	Rod
2.58557407407407	10.140037037037	1.56009375	0.9675	3.02193503977368	1.57789334809085	-85.922202078055	0.939159167366348	0.34348225332868	16	2	rod	0.85	*rod*.mat	20140828_s16.fr1-30.rod1.mat	Rod	Rod
2.56412751677852	13.1618959731544	1.72188125	0.9675	3.53758382097613	1.58731923252519	88.1917598056413	0.965046560815459	0.262078491025598	16	2	rod	0.85	*rod*.mat	20140828_s16.fr1-30.rod1.mat	Rod	Rod
2.50567901234568	16.6989969135802	1.8721125	1.075	2.81654846634253	1.56621892952961	-84.3925743423704	0.916556562563343	0.399905073263728	16	2	rod	0.85	*rod*.mat	20140828_s16.fr1-30.rod1.mat	Rod	Rod
2.51857142857143	19.5155158730159	1.4560875	0.9675	3.42135882166209	1.58909706295335	87.0288006638893	0.890330487094824	0.4553148622102	16	2	rod	0.85	*rod*.mat	20140828_s16.fr1-30.rod1.mat	Rod	Rod
2.45596153846154	22.9363017751479	1.95300625	0.9675	4.13863866264482	1.53959808980257	88.2062709433066	0.909868993560592	0.414895667074308	16	2	rod	0.85	*rod*.mat	20140828_s16.fr1-30.rod1.mat	Rod	Rod
2.58505882352941	27.0729264705882	1.9645625	0.9675	4.48739378373811	1.59359172918998	-88.4073678687463	0.939017438377115	0.343869525290744	16	2	rod	0.85	*rod*.mat	20140828_s16.fr1-30.rod1.mat	Rod	Rod
2.48277573529412	31.5591544117647	1.57165	0.9675	3.23541768425897	1.58052410164437	78.7023400156501	0.838227238994612	0.545321094225658	16	2	rod	0.85	*rod*.mat	20140828_s16.fr1-30.rod1.mat	Rod	Rod
2.45130281690141	34.7944190140845	1.6409875	0.9675	3.28717816547709	1.57876200710832	85.9546902485844	0.850564697406662	0.525870417047313	16	2	rod	0.85	*rod*.mat	20140828_s16.fr1-30.rod1.mat	Rod	Rod
2.42511848341232	38.0814928909953	2.43836875	1.075	3.70542388749669	1.56032453875569	89.4829904146603	0.888149745492912	0.459554163925075	16	2	rod	0.85	*rod*.mat	20140828_s16.fr1-30.rod1.mat	Rod	Rod
2.46392018779343	41.7867136150235	2.46148125	1.075	4.06369018624251	1.55032384276443	-84.8950342885396	0.837902566284969	0.545819832374258	16	2	rod	0.85	*rod*.mat	20140828_s16.fr1-30.rod1.mat	Rod	Rod
2.54710820895522	45.849552238806	1.5485375	0.9675	3.07785666331339	1.60171876954884	-79.2404841989154	0.869559560794678	0.493828077604511	16	2	rod	0.85	*rod*.mat	20140828_s16.fr1-30.rod1.mat	Rod	Rod
2.45194852941176	48.9259375	1.57165	0.9675	2.52485608083086	1.53638762342954	86.3611739226785	0.765444838977698	0.643501513970562	16	2	rod	0.85	*rod*.mat	20140828_s16.fr1-30.rod1.mat	Rod	Rod
2.53880841121495	51.4492990654206	1.23651875	1.075	2.27739166053047	1.59335819688899	-1.66723591234945	0.887990080943659	0.459862605726618	16	2	rod	0.85	*rod*.mat	20140828_s16.fr1-30.rod1.mat	Rod	Rod
2.48743055555556	53.7261111111111	1.248075	0.9675	3.8857335050818	1.57590586558398	-88.8959925684029	0.934785009396843	0.355214000578446	16	2	rod	0.85	*rod*.mat	20140828_s16.fr1-30.rod1.mat	Rod	Rod
2.46757633587786	57.6117938931298	1.51386875	1.1825	2.38839654970222	1.54151573824579	-89.952613799039	0.916306236159735	0.400478315985748	16	2	rod	0.85	*rod*.mat	20140828_s16.fr1-30.rod1.mat	Rod	Rod
2.5375	59.9991666666667	1.49075625	1.075	2.88053893627436	1.59754228261773	83.9095391307389	0.903961454822883	0.427613947614548	16	2	rod	0.85	*rod*.mat	20140828_s16.fr1-30.rod1.mat	Rod	Rod
2.46046641791045	62.8786753731343	1.5485375	1.075	2.4278864155397	1.5547699396171	86.0490706386203	0.8946626584446	0.44674235033724	16	2	rod	0.85	*rod*.mat	20140828_s16.fr1-30.rod1.mat	Rod	Rod
2.499375	65.30625	1.155625	0.9675	2.71238428674558	1.558288856888	89.1820482599424	0.967634864172556	0.252354452383466	16	2	rod	0.85	*rod*.mat	20140828_s16.fr1-30.rod1.mat	Rod	Rod
2.53329918032787	68.0184221311475	1.4098625	0.9675	2.36627456039693	1.54283226402004	-86.0552543466568	0.869527426958276	0.493884656339231	16	2	rod	0.85	*rod*.mat	20140828_s16.fr1-30.rod1.mat	Rod	Rod
2.59946120689655	70.3837715517241	1.340525	1.075	2.2357535759947	1.63888898277334	88.3172691025256	0.785719710624828	0.618582683507739	16	2	rod	0.85	*rod*.mat	20140828_s16.fr1-30.rod1.mat	Rod	Rod
2.44734042553191	72.6143439716312	1.62943125	1.1825	2.07630928351837	1.52744247042237	83.4680229363069	0.744399755685463	0.667734231364113	16	2	rod	0.85	*rod*.mat	20140828_s16.fr1-30.rod1.mat	Rod	Rod
2.53732824427481	74.6887022900763	1.51386875	1.1825	NaN	NaN	-76.8920657882802	0.797925419393189	0.602756190417157	16	2	rod	0.85	*rod*.mat	20140828_s16.fr1-30.rod1.mat	Rod	Rod
2.85037878787879	1.0435101010101	1.14406875	0.9675	1.70690514975274	1.64586448944055	87.3723458426365	0.836149165396699	0.548502117777501	17	2	rod	0.85	*rod*.mat	20140828_s16.fr1-30.rod1.mat	Rod	Rod
2.72236486486486	2.74560810810811	0.8551625	0.86	3.08832843035049	1.55438012046116	-89.9685129533002	0.963721389438169	0.266910253717171	17	2	rod	0.85	*rod*.mat	20140828_s16.fr1-30.rod1.mat	Rod	Rod
2.7730612244898	5.83352040816327	1.69876875	0.9675	3.50572440672048	1.59206797320196	-83.9048268276222	0.883156689553143	0.469078097652762	17	2	rod	0.85	*rod*.mat	20140828_s16.fr1-30.rod1.mat	Rod	Rod
2.69849431818182	9.33845170454546	2.0339	1.075	3.8663137008409	1.58280812524146	-83.0456293144455	0.891192431002153	0.453625452244991	17	2	rod	0.85	*rod*.mat	20140828_s16.fr1-30.rod1.mat	Rod	Rod
2.65205405405405	13.2044864864865	2.13790625	1.075	3.11602695367778	1.56464805268068	-89.5988988253778	0.938881401059307	0.344240780188682	17	2	rod	0.85	*rod*.mat	20140828_s16.fr1-30.rod1.mat	Rod	Rod
2.67121212121212	16.3204545454545	1.525425	0.9675	2.97188411218148	1.5830543349438	88.9231867648689	0.960533614363522	0.278163936695159	17	2	rod	0.85	*rod*.mat	20140828_s16.fr1-30.rod1.mat	Rod	Rod
2.63478365384615	19.2921153846154	1.20185	0.9675	1.98931700190515	1.57829852140055	-88.8956948899077	0.943528089977106	0.33129253451316	17	2	rod	0.85	*rod*.mat	20140828_s16.fr1-30.rod1.mat	Rod	Rod
2.6198595505618	21.2813764044944	1.02850625	1.075	3.57122697902921	1.56495098800414	86.7592823064959	0.892001221960943	0.452032985544402	17	2	rod	0.85	*rod*.mat	20140828_s16.fr1-30.rod1.mat	Rod	Rod
2.64073446327684	24.8525423728814	2.04545625	1.075	4.9798862000071	1.5845549203535	83.3208755490385	0.92861347841367	0.371048524735599	17	2	rod	0.85	*rod*.mat	20140828_s16.fr1-30.rod1.mat	Rod	Rod
2.57222039473684	29.8319572368421	1.75655	0.9675	3.56044311909374	1.58173105564806	-82.7960543119356	0.922893906102783	0.385054331333057	17	2	rod	0.85	*rod*.mat	20140828_s16.fr1-30.rod1.mat	Rod	Rod
2.53328869047619	33.3921875	1.94145	1.075	3.77283427752314	1.5781515265773	86.2302974484534	0.917676021832008	0.397329484124424	17	2	rod	0.85	*rod*.mat	20140828_s16.fr1-30.rod1.mat	Rod	Rod
2.50553899082569	37.1649197247706	2.5192625	1.1825	3.98830720467144	1.57803921993046	85.5752007833766	0.913373881667746	0.407121790484365	17	2	rod	0.85	*rod*.mat	20140828_s16.fr1-30.rod1.mat	Rod	Rod
2.47665236051502	41.1531223175966	2.69260625	1.075	4.60248203528705	1.55528490442001	-87.7730799117918	0.880178504019643	0.474642814189516	17	2	rod	0.85	*rod*.mat	20140828_s16.fr1-30.rod1.mat	Rod	Rod
2.54804054054054	45.7550506756757	1.710325	0.9675	3.44336378655688	1.59491985385005	82.6440935348639	0.888035148139597	0.459775570978585	17	2	rod	0.85	*rod*.mat	20140828_s16.fr1-30.rod1.mat	Rod	Rod
2.46498251748252	49.1974125874126	1.65254375	0.9675	2.55288348924635	1.56237155415785	-87.3399782819125	0.967398082200825	0.253260637593301	17	2	rod	0.85	*rod*.mat	20140828_s16.fr1-30.rod1.mat	Rod	Rod
2.4864897260274	51.7502054794521	1.6872125	0.9675	2.78793359568418	1.58670567002788	89.0018562618584	0.904221467001354	0.427063857770615	17	2	rod	0.85	*rod*.mat	20140828_s16.fr1-30.rod1.mat	Rod	Rod
2.44213740458015	54.537786259542	1.51386875	0.9675	3.95032100542136	1.56514653366746	-86.6044243279335	0.710461068052341	0.703736506642882	17	2	rod	0.85	*rod*.mat	20140828_s16.fr1-30.rod1.mat	Rod	Rod
2.46445578231293	58.4880442176871	1.69876875	0.9675	2.96661863924382	1.55783819166097	-89.3155966109334	0.961042997894435	0.276398907736767	17	2	rod	0.85	*rod*.mat	20140828_s16.fr1-30.rod1.mat	Rod	Rod
2.50289655172414	61.4544137931034	1.67565625	1.075	3.06966811191115	1.58730686517933	-87.711900149076	0.961307830264011	0.275476415457112	17	2	rod	0.85	*rod*.mat	20140828_s16.fr1-30.rod1.mat	Rod	Rod
2.45221698113208	64.5236635220126	1.83744375	1.1825	2.59798961080872	1.57342686315364	-82.7746533570956	0.94573504850593	0.32493879120149	17	2	rod	0.85	*rod*.mat	20140828_s16.fr1-30.rod1.mat	Rod	Rod
2.44538288288288	67.1216441441441	1.28274375	1.075	2.77121616946187	1.5587940971688	89.1054130282311	0.946665416723213	0.322218231607502	17	2	rod	0.85	*rod*.mat	20140828_s16.fr1-30.rod1.mat	Rod	Rod
2.47864285714286	69.8926607142857	1.617875	0.9675	2.7642463346667	1.57428328507143	87.5923103010848	0.929321927612667	0.369270571340687	17	2	rod	0.85	*rod*.mat	20140828_s16.fr1-30.rod1.mat	Rod	Rod
2.46900406504065	72.6568902439024	1.42141875	1.075	2.50489292006418	1.6253314571487	86.2973146605092	0.898490860470642	0.438992225045872	17	2	rod	0.85	*rod*.mat	20140828_s16.fr1-30.rod1.mat	Rod	Rod
2.33246710526316	75.1580592105263	1.75655	1.1825	2.39039291349941	1.51030408135305	87.0826652402702	0.823214690313944	0.567730194415725	17	2	rod	0.85	*rod*.mat	20140828_s16.fr1-30.rod1.mat	Rod	Rod
2.47697916666667	77.5440798611111	1.6641	1.075	NaN	NaN	-83.9668819728203	0.890658904125859	0.454672097781823	17	2	rod	0.85	*rod*.mat	20140828_s16.fr1-30.rod1.mat	Rod	Rod
2.89851851851852	0.529537037037037	0.6240375	0.7525	1.3674673602375	1.65929212933088	89.7879759284081	0.920747580527957	0.390158804785838	18	2	rod	0.85	*rod*.mat	20140828_s16.fr1-30.rod1.mat	Rod	Rod
2.77766129032258	1.89165322580645	0.7164875	1.075	3.06245843330398	1.57349237593319	85.3245422396114	0.906176241280984	0.422900247975651	18	2	rod	0.85	*rod*.mat	20140828_s16.fr1-30.rod1.mat	Rod	Rod
2.76940476190476	4.95410052910053	2.18413125	1.075	4.33245581339227	1.56569637082802	-84.5243024500973	0.927382016058129	0.374115752531166	18	2	rod	0.85	*rod*.mat	20140828_s16.fr1-30.rod1.mat	Rod	Rod
2.7915	9.2865	2.48459375	1.075	3.35095970080333	1.58622616151025	-86.9918403680703	0.900084296926282	0.435715800065503	18	2	rod	0.85	*rod*.mat	20140828_s16.fr1-30.rod1.mat	Rod	Rod
2.7397972972973	12.6370608108108	1.710325	1.075	4.4698863800273	1.58919039309389	86.2711229793872	0.941912220666104	0.33585914988258	18	2	rod	0.85	*rod*.mat	20140828_s16.fr1-30.rod1.mat	Rod	Rod
2.65758254716981	17.1061910377358	2.449925	0.9675	4.85797709796446	1.56247641949452	86.0193514693417	0.906261476055355	0.422717561757219	18	2	rod	0.85	*rod*.mat	20140828_s16.fr1-30.rod1.mat	Rod	Rod
2.698	21.964	2.48459375	0.9675	4.81754749825242	1.60253250136574	-79.128421866626	0.721330736708899	0.692590765372306	18	2	rod	0.85	*rod*.mat	20140828_s16.fr1-30.rod1.mat	Rod	Rod
2.54513513513514	26.7791216216216	0.8551625	0.7525	1.89903078523567	1.54390384520961	-86.6096471804641	0.975709118162463	0.219070118306055	18	2	rod	0.85	*rod*.mat	20140828_s16.fr1-30.rod1.mat	Rod	Rod
2.59619863013699	28.6774657534247	0.84360625	0.86	2.40275377955155	1.57272723343814	88.3380121330761	0.979977510643167	0.199108208353199	18	2	rod	0.85	*rod*.mat	20140828_s16.fr1-30.rod1.mat	Rod	Rod
2.59155913978495	31.0802150537634	1.07473125	0.9675	1.53407977704346	1.62160900627134	-85.4192150634596	0.960272983830872	0.279062352395578	18	2	rod	0.85	*rod*.mat	20140828_s16.fr1-30.rod1.mat	Rod	Rod
2.51364197530864	32.6123148148148	0.93605625	1.075	3.36159768006809	1.56964229426542	-89.1962562328851	0.96016511079048	0.279433283666611	18	2	rod	0.85	*rod*.mat	20140828_s16.fr1-30.rod1.mat	Rod	Rod
2.51752136752137	35.9739102564103	2.7041625	1.075	4.52230684899043	1.56939838580351	-83.5592152834365	0.907527293232314	0.419993109513036	18	2	rod	0.85	*rod*.mat	20140828_s16.fr1-30.rod1.mat	Rod	Rod
2.52384328358209	40.4962126865672	3.097075	1.075	4.85619272158845	1.55909201497319	86.9881816310539	0.955091049315974	0.296312482890128	18	2	rod	0.85	*rod*.mat	20140828_s16.fr1-30.rod1.mat	Rod	Rod
2.58068037974684	45.3520727848101	1.8258875	1.075	3.72121166059921	1.60063225356089	82.9480313686346	0.934226046500081	0.356681502240906	18	2	rod	0.85	*rod*.mat	20140828_s16.fr1-30.rod1.mat	Rod	Rod
2.46967105263158	49.0716282894737	1.75655	0.9675	2.94227804488539	1.56618119682915	86.1428304216674	0.86965807395037	0.493654569930161	18	2	rod	0.85	*rod*.mat	20140828_s16.fr1-30.rod1.mat	Rod	Rod
2.48325	52.013875	1.617875	0.9675	3.24039372453977	1.5914717448599	87.5997772044009	0.844768767199104	0.535131507168944	18	2	rod	0.85	*rod*.mat	20140828_s16.fr1-30.rod1.mat	Rod	Rod
2.4162582781457	55.2535761589404	1.74499375	0.86	4.13322185443272	1.55783092011227	57.0554931406447	0.648191309667146	0.761477528277749	18	2	rod	0.85	*rod*.mat	20140828_s16.fr1-30.rod1.mat	Rod	Rod
2.46984567901235	59.3864506172839	1.8721125	1.075	3.38470789202437	1.57222329125408	86.4336585933288	0.964927501255307	0.262516508664101	18	2	rod	0.85	*rod*.mat	20140828_s16.fr1-30.rod1.mat	Rod	Rod
2.46501582278481	62.7711550632911	1.8258875	0.9675	3.43858943279576	1.56782329207287	-87.3765824317361	0.967245680390824	0.253842064609654	18	2	rod	0.85	*rod*.mat	20140828_s16.fr1-30.rod1.mat	Rod	Rod
2.47523885350318	66.2097292993631	1.81433125	1.075	2.87946714126526	1.56624877534852	-89.9419624104746	0.918342348249055	0.395786977315337	18	2	rod	0.85	*rod*.mat	20140828_s16.fr1-30.rod1.mat	Rod	Rod
2.48833333333333	69.0891666666667	1.49075625	0.9675	3.09142915577801	1.60108772321537	89.5536574623647	0.959898006092854	0.280349456748115	18	2	rod	0.85	*rod*.mat	20140828_s16.fr1-30.rod1.mat	Rod	Rod
2.39470394736842	72.179177631579	1.75655	1.075	2.92467924211706	1.5941764091754	88.5739426655394	0.968456536669437	0.249182536671893	18	2	rod	0.85	*rod*.mat	20140828_s16.fr1-30.rod1.mat	Rod	Rod
2.3263309352518	75.1030575539568	1.60631875	1.075	2.85541889579368	1.5562191886994	-86.7145411080824	0.879144910102445	0.476554537320718	18	2	rod	0.85	*rod*.mat	20140828_s16.fr1-30.rod1.mat	Rod	Rod
2.3679532967033	77.9581730769231	2.1032375	1.1825	2.61579428907213	1.56601771101396	82.8133862066276	0.802163652162168	0.597104241443529	18	2	rod	0.85	*rod*.mat	20140828_s16.fr1-30.rod1.mat	Rod	Rod
2.380453125	80.5739375	1.849	1.075	NaN	NaN	81.3961639084069	0.732705066463703	0.680546314058361	18	2	rod	0.85	*rod*.mat	20140828_s16.fr1-30.rod1.mat	Rod	Rod
2.784921875	0.440078125	0.7396	1.075	3.8484786635855	1.56321743866257	86.9461329392252	0.934630988482812	0.355619059342496	19	2	rod	0.85	*rod*.mat	20140828_s16.fr1-30.rod1.mat	Rod	Rod
2.81408878504673	4.28844626168224	2.4730375	0.9675	3.04409896003218	1.58940685719123	-84.9841919077152	0.90137544717222	0.433038454683969	19	2	rod	0.85	*rod*.mat	20140828_s16.fr1-30.rod1.mat	Rod	Rod
2.75743975903614	7.33201807228916	0.95916875	1.075	1.40827532493517	1.59380527606035	-79.7548886653126	0.929303756084583	0.369316299297887	19	2	rod	0.85	*rod*.mat	20140828_s16.fr1-30.rod1.mat	Rod	Rod
2.72503968253968	8.73992063492063	0.72804375	0.86	3.1342667195801	1.58308005234467	84.9216814778902	0.95242306350887	0.304779113615712	19	2	rod	0.85	*rod*.mat	20140828_s16.fr1-30.rod1.mat	Rod	Rod
2.68654017857143	11.8739508928571	1.2943	0.9675	2.23206452665755	1.55517955843623	88.9545599809324	0.95637519752187	0.292141201416376	19	2	rod	0.85	*rod*.mat	20140828_s16.fr1-30.rod1.mat	Rod	Rod
2.7213963963964	14.1057432432432	1.28274375	0.9675	3.42220959486625	1.56601185939449	-87.4476450770723	0.919960924153782	0.392010073888567	19	2	rod	0.85	*rod*.mat	20140828_s16.fr1-30.rod1.mat	Rod	Rod
2.73776978417266	17.5279136690647	1.60631875	0.9675	1.94120269072921	1.58087040578077	-89.8909373588267	0.975317045648184	0.220809104133182	19	2	rod	0.85	*rod*.mat	20140828_s16.fr1-30.rod1.mat	Rod	Rod
2.71821428571429	19.4690178571429	0.970725	0.9675	4.06062810990664	1.60450096263042	88.7882977777566	0.882693194062898	0.469949704920684	19	2	rod	0.85	*rod*.mat	20140828_s16.fr1-30.rod1.mat	Rod	Rod
2.58137820512821	23.5273397435897	0.9013875	0.9675	2.28856038195449	1.54225966504475	-88.7352789998463	0.899601801581599	0.436711115717405	19	2	rod	0.85	*rod*.mat	20140828_s16.fr1-30.rod1.mat	Rod	Rod
2.64667721518987	25.8149683544304	0.91294375	0.86	3.49344027447979	1.59345243309487	-85.3569556015668	0.971320016911835	0.237775996993795	19	2	rod	0.85	*rod*.mat	20140828_s16.fr1-30.rod1.mat	Rod	Rod
2.56753623188406	29.3075120772947	2.39214375	1.075	3.29130854630504	1.59452987535783	81.6103959734427	0.724066072247318	0.689730616270107	19	2	rod	0.85	*rod*.mat	20140828_s16.fr1-30.rod1.mat	Rod	Rod
2.48942913385827	32.5978937007874	1.46764375	0.9675	2.33820250392213	1.5298945690626	89.8882591928989	0.952762849829858	0.303715248191605	19	2	rod	0.85	*rod*.mat	20140828_s16.fr1-30.rod1.mat	Rod	Rod
2.5850390625	34.934140625	1.4792	0.9675	2.89284897328977	1.60759038708694	-89.640693812595	0.908179055582552	0.418581895214287	19	2	rod	0.85	*rod*.mat	20140828_s16.fr1-30.rod1.mat	Rod	Rod
2.47862341772152	37.8250316455696	1.8258875	1.075	2.69556823336204	1.58746164026203	-87.4530685405206	0.906839615623013	0.421475873018499	19	2	rod	0.85	*rod*.mat	20140828_s16.fr1-30.rod1.mat	Rod	Rod
2.4337030075188	40.5202255639098	1.53698125	1.075	3.91414274225178	1.54543281992168	-1.72418683613486	0.731762125595021	0.681560115869948	19	2	rod	0.85	*rod*.mat	20140828_s16.fr1-30.rod1.mat	Rod	Rod
2.53296875	44.433109375	1.849	0.9675	3.12596294113572	1.58973210003546	-73.2793703913746	0.793812372515492	0.608162739109629	19	2	rod	0.85	*rod*.mat	20140828_s16.fr1-30.rod1.mat	Rod	Rod
2.47377976190476	47.5585119047619	0.970725	0.86	1.68159296320026	1.58196439939532	86.365208737426	0.858603052334559	0.512641003551002	19	2	rod	0.85	*rod*.mat	20140828_s16.fr1-30.rod1.mat	Rod	Rod
2.455	49.24	0.9938375	0.9675	2.45230906356737	1.5636601347085	87.4420007664943	0.851978688098192	0.523576465309972	19	2	rod	0.85	*rod*.mat	20140828_s16.fr1-30.rod1.mat	Rod	Rod
2.4725	51.6922466216216	1.710325	1.1825	3.71381546312757	1.55808799683287	89.2735481303359	0.976584928175943	0.215132233892527	19	2	rod	0.85	*rod*.mat	20140828_s16.fr1-30.rod1.mat	Rod	Rod
2.51969512195122	55.4057621951219	1.895225	0.86	4.56867816215315	1.57328321685938	-85.111088581451	0.65444702419046	0.756107857734763	19	2	rod	0.85	*rod*.mat	20140828_s16.fr1-30.rod1.mat	Rod	Rod
2.50833333333333	59.9744262295082	2.11479375	1.075	3.78954252213279	1.5998721224541	-86.9491175396268	0.870954063600697	0.491364446309899	19	2	rod	0.85	*rod*.mat	20140828_s16.fr1-30.rod1.mat	Rod	Rod
2.39816489361702	63.7623670212766	2.172575	1.075	3.59306652862675	1.5460180467562	-88.7574733782976	0.874565048365552	0.484908214178064	19	2	rod	0.85	*rod*.mat	20140828_s16.fr1-30.rod1.mat	Rod	Rod
2.48718579234973	67.3543306010929	2.11479375	1.075	3.28084803902394	1.57059169966675	-87.7817490257702	0.916252690815178	0.400600807006108	19	2	rod	0.85	*rod*.mat	20140828_s16.fr1-30.rod1.mat	Rod	Rod
2.48785714285714	70.6351785714286	1.617875	1.075	3.5338271019236	1.59104497286869	79.5360689557139	0.789089054435384	0.614278816312488	19	2	rod	0.85	*rod*.mat	20140828_s16.fr1-30.rod1.mat	Rod	Rod
2.41630681818182	74.16828125	2.0339	1.075	3.21424967717072	1.59480915317376	89.8543134424789	0.852647161945578	0.522487145512835	19	2	rod	0.85	*rod*.mat	20140828_s16.fr1-30.rod1.mat	Rod	Rod
2.33913101604278	77.3816042780749	2.16101875	1.075	3.12024611620794	1.53789083728585	19.4239448924665	0.526726131597304	0.850035047684823	19	2	rod	0.85	*rod*.mat	20140828_s16.fr1-30.rod1.mat	Rod	Rod
2.44178571428571	80.5001612903226	2.50770625	1.1825	1.90458267422245	1.57557457236742	89.1335437642839	0.974835445447279	0.222925669898298	19	2	rod	0.85	*rod*.mat	20140828_s16.fr1-30.rod1.mat	Rod	Rod
2.43268518518519	82.4047222222222	0.31201875	0.86	NaN	NaN	85.0131696598247	0.562998576055006	0.826457865447498	19	2	rod	0.85	*rod*.mat	20140828_s16.fr1-30.rod1.mat	Rod	Rod
2.70592857142857	1.41797619047619	1.21340625	0.9675	1.68007524626024	1.54177037931727	89.2906035228227	0.956239613535969	0.29258469116579	20	2	rod	0.85	*rod*.mat	20140828_s16.fr1-30.rod1.mat	Rod	Rod
2.7546875	3.09734375	0.9245	0.9675	3.22832915234786	1.60685847320681	-85.591275323538	0.918119097849365	0.396304582567839	20	2	rod	0.85	*rod*.mat	20140828_s16.fr1-30.rod1.mat	Rod	Rod
2.63829225352113	6.32357394366197	1.6409875	0.9675	2.6197032097703	1.55201151163027	-83.0123278616926	0.928138123827541	0.372235977704859	20	2	rod	0.85	*rod*.mat	20140828_s16.fr1-30.rod1.mat	Rod	Rod
2.6875	8.94281496062992	1.46764375	0.9675	4.64567864729134	1.56636118700585	88.1052443918148	0.718693702222521	0.695326802579684	20	2	rod	0.85	*rod*.mat	20140828_s16.fr1-30.rod1.mat	Rod	Rod
2.70810416666667	13.5884479166667	2.7735	0.9675	5.74422358407331	1.59064156536803	-89.8378391003486	0.904965359795708	0.425485249532607	20	2	rod	0.85	*rod*.mat	20140828_s16.fr1-30.rod1.mat	Rod	Rod
2.59411616161616	19.3315404040404	1.14406875	0.7525	2.61682761675912	1.56498696219896	89.9385872905286	0.970558304483802	0.240866306480436	20	2	rod	0.85	*rod*.mat	20140828_s16.fr1-30.rod1.mat	Rod	Rod
2.60931818181818	21.9483238636364	1.01695	0.86	3.78970264071134	1.57865495140326	-88.4455412447602	0.862293920361269	0.506408130768054	20	2	rod	0.85	*rod*.mat	20140828_s16.fr1-30.rod1.mat	Rod	Rod
2.57953663793103	25.7379094827586	2.68105	0.9675	3.5868836752754	1.58948679662472	88.6223321422725	0.937273783811808	0.348594110935765	20	2	rod	0.85	*rod*.mat	20140828_s16.fr1-30.rod1.mat	Rod	Rod
2.5125	29.3241666666667	1.49075625	0.9675	2.7543785040642	1.54188825717885	87.3286388326659	0.97336198101984	0.229273753197204	20	2	rod	0.85	*rod*.mat	20140828_s16.fr1-30.rod1.mat	Rod	Rod
2.59211267605634	32.0773943661972	1.6409875	1.075	3.11833025691735	1.58801384703665	89.5764690219822	0.973926772351733	0.226862606210313	20	2	rod	0.85	*rod*.mat	20140828_s16.fr1-30.rod1.mat	Rod	Rod
2.53842541436464	35.1952624309392	2.09168125	1.075	3.17018987576299	1.61504707455243	-88.9284681557602	0.968943433942144	0.247282473742894	20	2	rod	0.85	*rod*.mat	20140828_s16.fr1-30.rod1.mat	Rod	Rod
2.39818791946309	38.3623489932886	1.72188125	1.1825	4.28204442498664	1.53393597409405	89.2947485531102	0.838125812925247	0.545476967165796	20	2	rod	0.85	*rod*.mat	20140828_s16.fr1-30.rod1.mat	Rod	Rod
2.55598984771574	42.6414847715736	2.27658125	0.9675	4.30595099580893	1.58490505182026	-86.7893055249382	0.951024820980465	0.309114525506446	20	2	rod	0.85	*rod*.mat	20140828_s16.fr1-30.rod1.mat	Rod	Rod
2.49524038461538	46.9470072115385	2.4037	1.075	3.72257780627543	1.57722074926732	88.2310472463517	0.807406074072808	0.589996128419785	20	2	rod	0.85	*rod*.mat	20140828_s16.fr1-30.rod1.mat	Rod	Rod
2.47132513661202	50.6695081967213	2.11479375	1.1825	3.82869213928745	1.56176059814529	-89.7615579100924	0.982729324142543	0.185048846174033	20	2	rod	0.85	*rod*.mat	20140828_s16.fr1-30.rod1.mat	Rod	Rod
2.50591968911917	54.4980440414508	2.23035625	0.9675	5.0849717967998	1.57664318971054	-84.4320502517018	0.890159507376936	0.455649044140829	20	2	rod	0.85	*rod*.mat	20140828_s16.fr1-30.rod1.mat	Rod	Rod
2.4761887254902	59.5829289215686	2.357475	0.9675	3.38498337334627	1.55025638244546	-87.9466610234363	0.97946221628723	0.201627792890037	20	2	rod	0.85	*rod*.mat	20140828_s16.fr1-30.rod1.mat	Rod	Rod
2.54571120689655	62.9671982758621	1.340525	1.075	1.87074818616178	1.62669713904159	88.8394047297774	0.790222904892281	0.612819517136656	20	2	rod	0.85	*rod*.mat	20140828_s16.fr1-30.rod1.mat	Rod	Rod
2.44118932038835	64.8350242718447	1.19029375	1.075	2.97500644936546	1.54680428156911	-82.750002878007	0.68687372306211	0.726776780426284	20	2	rod	0.85	*rod*.mat	20140828_s16.fr1-30.rod1.mat	Rod	Rod
2.51255896226415	67.8091745283019	2.449925	1.1825	3.75323945826006	1.58928198332314	85.2302622655786	0.927907262060476	0.372811095617381	20	2	rod	0.85	*rod*.mat	20140828_s16.fr1-30.rod1.mat	Rod	Rod
2.44318181818182	71.5617727272727	1.90678125	0.9675	3.94302631302508	1.58071042484163	-89.4749747932385	0.887418777589612	0.460964112682711	20	2	rod	0.85	*rod*.mat	20140828_s16.fr1-30.rod1.mat	Rod	Rod
2.40409090909091	75.5046052631579	2.41525625	1.075	3.4591117166173	1.57519111666677	-89.0227465850178	0.980410544252105	0.196964881944195	20	2	rod	0.85	*rod*.mat	20140828_s16.fr1-30.rod1.mat	Rod	Rod
2.38888888888889	78.9636835748792	2.39214375	1.1825	2.89489222506342	1.54130595349148	-83.2054653468868	0.913900946366684	0.405937261445754	20	2	rod	0.85	*rod*.mat	20140828_s16.fr1-30.rod1.mat	Rod	Rod
2.47424796747967	81.8573170731707	1.42141875	0.9675	NaN	NaN	-84.7833539884602	0.91061526708516	0.413255169781846	20	2	rod	0.85	*rod*.mat	20140828_s16.fr1-30.rod1.mat	Rod	Rod
2.74802521008403	1.02260504201681	1.37519375	0.9675	2.90512223441368	1.56828573036012	88.65025769139	0.966859797972332	0.255307914223005	21	2	rod	0.85	*rod*.mat	20140828_s16.fr1-30.rod1.mat	Rod	Rod
2.75531879194631	3.92771812080537	1.72188125	1.075	4.01359612734421	1.56450255873421	-89.0460124538179	0.81956550603968	0.572985498341733	21	2	rod	0.85	*rod*.mat	20140828_s16.fr1-30.rod1.mat	Rod	Rod
2.78057926829268	7.94123475609756	1.895225	1.075	2.77540695232719	1.5619462510399	86.0443124255164	0.77052830479007	0.637405782463056	21	2	rod	0.85	*rod*.mat	20140828_s16.fr1-30.rod1.mat	Rod	Rod
2.80514150943396	10.7165330188679	1.2249625	0.9675	4.54339541331612	1.60873261830117	-88.0603243889678	0.942468971918727	0.334293638842348	21	2	rod	0.85	*rod*.mat	20140828_s16.fr1-30.rod1.mat	Rod	Rod
2.63282327586207	15.2566594827586	1.340525	0.9675	3.07502488479305	1.57208400437184	-77.8945754754193	0.726557392243369	0.687105782086365	21	2	rod	0.85	*rod*.mat	20140828_s16.fr1-30.rod1.mat	Rod	Rod
2.62886363636364	18.3316818181818	1.2711875	0.9675	2.88386230272482	1.56881520222969	-87.0944975681153	0.969415465871774	0.245425456154431	21	2	rod	0.85	*rod*.mat	20140828_s16.fr1-30.rod1.mat	Rod	Rod
2.63457692307692	21.2155384615385	1.5023125	0.9675	2.46720347987713	1.59459536956599	-83.6271319174704	0.869077685650787	0.494675627359861	21	2	rod	0.85	*rod*.mat	20140828_s16.fr1-30.rod1.mat	Rod	Rod
2.57586538461538	23.6820432692308	1.20185	0.9675	2.72819059921114	1.57391651101282	-89.6132966022984	0.937224622043927	0.348726264905037	21	2	rod	0.85	*rod*.mat	20140828_s16.fr1-30.rod1.mat	Rod	Rod
2.56735294117647	26.4102205882353	1.57165	0.9675	3.04645883691967	1.55653037500903	85.3581055978262	0.89359569967795	0.448872727526494	21	2	rod	0.85	*rod*.mat	20140828_s16.fr1-30.rod1.mat	Rod	Rod
2.61081210191083	29.4563694267516	1.81433125	1.1825	2.79064642321111	1.5968732844759	-87.4512300945557	0.822419369277887	0.568881693356854	21	2	rod	0.85	*rod*.mat	20140828_s16.fr1-30.rod1.mat	Rod	Rod
2.5380487804878	32.2460670731707	0.9476125	0.9675	1.51348582318246	1.57672296680248	-79.0004558403535	0.778077216155963	0.62816864431376	21	2	rod	0.85	*rod*.mat	20140828_s16.fr1-30.rod1.mat	Rod	Rod
2.52907894736842	33.7595263157895	1.09784375	0.9675	2.75606962712369	1.6004226614724	81.0656014615488	0.863010753642219	0.505185549177615	21	2	rod	0.85	*rod*.mat	20140828_s16.fr1-30.rod1.mat	Rod	Rod
2.44743865030675	36.5143865030675	1.88366875	0.9675	3.73186441222716	1.5651576520501	-88.6646855043895	0.935289758800729	0.35388284372441	21	2	rod	0.85	*rod*.mat	20140828_s16.fr1-30.rod1.mat	Rod	Rod
2.46848130841121	40.246191588785	1.23651875	0.9675	2.01237143182183	1.54124178386533	88.8303496340835	0.979014958501365	0.203788397683897	21	2	rod	0.85	*rod*.mat	20140828_s16.fr1-30.rod1.mat	Rod	Rod
2.52794736842105	42.2576842105263	1.09784375	0.9675	2.63710305121972	1.5620980176831	87.8979482547744	0.86376231880844	0.503899450889428	21	2	rod	0.85	*rod*.mat	20140828_s16.fr1-30.rod1.mat	Rod	Rod
2.55088541666667	44.8946875	1.1094	1.075	2.11157175847579	1.62078541253233	84.5268946097548	0.818601827913709	0.574361425703654	21	2	rod	0.85	*rod*.mat	20140828_s16.fr1-30.rod1.mat	Rod	Rod
2.4453738317757	47.0036214953271	1.23651875	0.9675	2.97416212261334	1.55072145074142	-87.0503430411018	0.840894790842642	0.541198624105522	21	2	rod	0.85	*rod*.mat	20140828_s16.fr1-30.rod1.mat	Rod	Rod
2.50507575757576	49.9771843434343	2.2881375	1.075	4.25118277490141	1.57521121086128	-84.1852097147383	0.906688517164163	0.421800821292055	21	2	rod	0.85	*rod*.mat	20140828_s16.fr1-30.rod1.mat	Rod	Rod
2.48630733944954	54.2283256880734	2.5192625	1.075	4.46223237326799	1.57110319627805	-88.6069296295199	0.880148842804768	0.47469781388735	21	2	rod	0.85	*rod*.mat	20140828_s16.fr1-30.rod1.mat	Rod	Rod
2.48493801652893	58.6905578512397	1.39830625	0.9675	2.25085277182432	1.56949942848904	-78.0534608552471	0.704560448688679	0.709643977036096	21	2	rod	0.85	*rod*.mat	20140828_s16.fr1-30.rod1.mat	Rod	Rod
2.48785714285714	60.9414087301587	1.4560875	1.075	2.47360711445227	1.57626816442928	77.3481769531952	0.782090999902274	0.623164238280617	21	2	rod	0.85	*rod*.mat	20140828_s16.fr1-30.rod1.mat	Rod	Rod
2.4743220338983	63.4149788135593	1.3636375	1.075	2.16853930824463	1.60323257042202	88.863155936129	0.915365372267271	0.402624186126467	21	2	rod	0.85	*rod*.mat	20140828_s16.fr1-30.rod1.mat	Rod	Rod
2.40399509803922	65.5823774509804	1.1787375	1.075	3.21249156541884	1.54663586636303	-86.4389483836887	0.933491784111817	0.358598785546936	21	2	rod	0.85	*rod*.mat	20140828_s16.fr1-30.rod1.mat	Rod	Rod
2.48160282258065	68.7939314516129	2.86595	1.1825	3.11394453438767	1.59435082779147	88.3513854344811	0.945259566398589	0.326319402015803	21	2	rod	0.85	*rod*.mat	20140828_s16.fr1-30.rod1.mat	Rod	Rod
2.40826219512195	71.907012195122	0.9476125	0.9675	1.81268549867826	1.53798826643186	-87.1861608920284	0.938484869206067	0.345320358900647	21	2	rod	0.85	*rod*.mat	20140828_s16.fr1-30.rod1.mat	Rod	Rod
2.46772222222222	73.7187222222222	1.0400625	0.9675	3.61586588057317	1.58144444590311	-83.1474548465727	0.94439381421891	0.328816550169024	21	2	rod	0.85	*rod*.mat	20140828_s16.fr1-30.rod1.mat	Rod	Rod
2.42922077922078	77.3343831168831	2.66949375	1.075	3.71596945988067	1.60531997303853	88.1130821500701	0.931131322033459	0.364684056586278	21	2	rod	0.85	*rod*.mat	20140828_s16.fr1-30.rod1.mat	Rod	Rod
2.30095744680851	81.0481382978723	2.172575	1.075	NaN	NaN	85.3139025482183	0.885729417595922	0.464201894443774	21	2	rod	0.85	*rod*.mat	20140828_s16.fr1-30.rod1.mat	Rod	Rod
2.74208549222798	2.88523316062176	2.23035625	1.075	3.15188605258913	1.55649457158195	83.4481054557778	0.841162268101854	0.540782801799155	22	2	rod	0.85	*rod*.mat	20140828_s16.fr1-30.rod1.mat	Rod	Rod
2.78716145833333	6.036796875	1.1094	0.9675	4.21880585305749	1.60716806174743	-89.9786266441869	0.950272486811226	0.311419653858917	22	2	rod	0.85	*rod*.mat	20140828_s16.fr1-30.rod1.mat	Rod	Rod
2.63375	10.2528125	0.7396	0.86	1.26117179622273	1.54948516643474	-72.8928058886287	0.706970182329669	0.707243353660361	22	2	rod	0.85	*rod*.mat	20140828_s16.fr1-30.rod1.mat	Rod	Rod
2.660625	11.5136979166667	0.5547	0.9675	2.10592405079372	1.55705261231856	-74.3046289593324	0.830439548851025	0.557108746748878	22	2	rod	0.85	*rod*.mat	20140828_s16.fr1-30.rod1.mat	Rod	Rod
2.68956730769231	13.6194230769231	0.600925	0.7525	1.31605373463853	1.55602990957261	-75.2156409588723	0.829812601760594	0.558042154285242	22	2	rod	0.85	*rod*.mat	20140828_s16.fr1-30.rod1.mat	Rod	Rod
2.709	14.9353333333333	0.693375	0.9675	2.52076763872962	1.58617430172324	46.8296407593304	0.559045921060845	0.829136694487243	22	2	rod	0.85	*rod*.mat	20140828_s16.fr1-30.rod1.mat	Rod	Rod
2.67023722627737	17.455802919708	1.58320625	1.075	2.78494321367422	1.60886429902452	88.1630817457772	0.947826125142252	0.31878776089716	22	2	rod	0.85	*rod*.mat	20140828_s16.fr1-30.rod1.mat	Rod	Rod
2.56424568965517	20.2387284482759	1.340525	0.9675	3.10640032979931	1.56010670603812	-87.7032446326741	0.900251710468501	0.435369794311155	22	2	rod	0.85	*rod*.mat	20140828_s16.fr1-30.rod1.mat	Rod	Rod
2.5974512987013	23.3449512987013	1.7796625	1.075	3.23092771196898	1.56344325336441	-88.9590202346386	0.82735029877943	0.561686285313775	22	2	rod	0.85	*rod*.mat	20140828_s16.fr1-30.rod1.mat	Rod	Rod
2.62120833333333	26.5757916666667	2.080125	1.075	3.05229812698052	1.60290158846005	85.8663980909491	0.852557720752487	0.522633076627689	22	2	rod	0.85	*rod*.mat	20140828_s16.fr1-30.rod1.mat	Rod	Rod
2.52323033707865	29.6265168539326	1.02850625	0.9675	1.72624267506609	1.53202545203527	-84.2492396555961	0.950603111597531	0.310408962855604	22	2	rod	0.85	*rod*.mat	20140828_s16.fr1-30.rod1.mat	Rod	Rod
2.59014150943396	31.3514622641509	1.2249625	0.9675	3.20384477183206	1.59011830552048	86.3834016051127	0.8802407623358	0.474527344125171	22	2	rod	0.85	*rod*.mat	20140828_s16.fr1-30.rod1.mat	Rod	Rod
2.52824074074074	34.554708994709	2.18413125	1.075	3.98203735983893	1.60173330653491	83.8137582357477	0.897083679672399	0.441860692600539	22	2	rod	0.85	*rod*.mat	20140828_s16.fr1-30.rod1.mat	Rod	Rod
2.40506818181818	38.5348409090909	1.2711875	0.86	2.35912050949842	1.52586211413595	82.6202392304687	0.882623701143651	0.470080208240555	22	2	rod	0.85	*rod*.mat	20140828_s16.fr1-30.rod1.mat	Rod	Rod
2.51103773584906	40.8915801886792	1.2249625	0.86	2.74947356272329	1.54464503784717	84.8881333386283	0.883311485580827	0.468786539312928	22	2	rod	0.85	*rod*.mat	20140828_s16.fr1-30.rod1.mat	Rod	Rod
2.58293181818182	43.6401136363636	1.2711875	1.075	2.45218791360549	1.62580458746473	-73.5220203365267	0.85965241914634	0.510879357829073	22	2	rod	0.85	*rod*.mat	20140828_s16.fr1-30.rod1.mat	Rod	Rod
2.44810924369748	46.0885924369748	1.37519375	0.9675	3.3074286767003	1.54887125427302	-83.2975708040394	0.870165584629752	0.49275942946428	22	2	rod	0.85	*rod*.mat	20140828_s16.fr1-30.rod1.mat	Rod	Rod
2.52061904761905	49.3952261904762	2.4268125	1.075	3.39361543085603	1.57406165028566	-88.7917467299721	0.906577940139121	0.422038432436086	22	2	rod	0.85	*rod*.mat	20140828_s16.fr1-30.rod1.mat	Rod	Rod
2.50953781512605	52.7888235294118	1.37519375	1.075	2.50484317216881	1.58558334632907	89.9226917275231	0.917611444995437	0.397478598182829	22	2	rod	0.85	*rod*.mat	20140828_s16.fr1-30.rod1.mat	Rod	Rod
2.4725	55.2933928571429	1.2943	0.9675	3.54554361094646	1.55729415235088	-74.64012474282	0.809452895625115	0.587184817382157	22	2	rod	0.85	*rod*.mat	20140828_s16.fr1-30.rod1.mat	Rod	Rod
2.52037109375	58.83861328125	1.4792	0.9675	2.44991493544037	1.59898766201507	87.8232861106236	0.764443017764094	0.644691300229595	22	2	rod	0.85	*rod*.mat	20140828_s16.fr1-30.rod1.mat	Rod	Rod
2.45131386861314	61.2875547445255	1.58320625	0.9675	2.75858485746409	1.55185057041209	83.6949829551554	0.891023596753195	0.453956991386848	22	2	rod	0.85	*rod*.mat	20140828_s16.fr1-30.rod1.mat	Rod	Rod
2.50357421875	64.04564453125	1.4792	0.9675	2.41707312527976	1.60840967067261	-85.3504343403991	0.917695926874845	0.397283508086251	22	2	rod	0.85	*rod*.mat	20140828_s16.fr1-30.rod1.mat	Rod	Rod
2.4126814516129	66.4610080645161	1.432975	1.075	3.57103105686754	1.54263052750239	-88.8682723132338	0.952375279813005	0.304928395530985	22	2	rod	0.85	*rod*.mat	20140828_s16.fr1-30.rod1.mat	Rod	Rod
2.51324909747292	70.0306227436823	3.20108125	1.1825	3.39163273695712	1.61205647959683	-83.7168168037965	0.779737495128179	0.626106571352859	22	2	rod	0.85	*rod*.mat	20140828_s16.fr1-30.rod1.mat	Rod	Rod
2.37334951456311	73.4193689320388	1.19029375	1.075	2.19614222263419	1.55084914153192	46.7221012573267	0.739367829069945	0.673301725333001	22	2	rod	0.85	*rod*.mat	20140828_s16.fr1-30.rod1.mat	Rod	Rod
2.41715346534653	75.6150742574257	1.16718125	1.075	2.66451467132984	1.55281983754876	-66.2427208238691	0.765484087571477	0.643454824890499	22	2	rod	0.85	*rod*.mat	20140828_s16.fr1-30.rod1.mat	Rod	Rod
2.46504950495049	78.2791584158416	1.16718125	0.9675	2.20453116044457	1.57056271195993	-81.4713124237206	0.951510424993083	0.307616500093025	22	2	rod	0.85	*rod*.mat	20140828_s16.fr1-30.rod1.mat	Rod	Rod
2.46556451612903	80.483689516129	1.432975	1.1825	1.73584092229405	1.58779478251324	78.1202184063974	0.910728570774413	0.413005412041046	22	2	rod	0.85	*rod*.mat	20140828_s16.fr1-30.rod1.mat	Rod	Rod
2.4360593220339	82.219279661017	0.68181875	0.9675	NaN	NaN	-72.7574234970666	0.697047729408925	0.717024729647355	22	2	rod	0.85	*rod*.mat	20140828_s16.fr1-30.rod1.mat	Rod	Rod
2.83992537313433	1.27555970149254	1.5485375	1.075	5.03933525662464	1.60398657822916	82.3638040047255	0.734165713834421	0.678970326766933	23	2	rod	0.85	*rod*.mat	20140828_s16.fr1-30.rod1.mat	Rod	Rod
2.67269927536232	6.31211956521739	1.5947625	0.9675	3.21078876501242	1.56357768022464	85.7062664848229	0.896032445288536	0.44398857754479	23	2	rod	0.85	*rod*.mat	20140828_s16.fr1-30.rod1.mat	Rod	Rod
2.69587662337662	9.52282467532467	0.88983125	0.86	1.42591195841505	1.55115290271325	79.9755534696531	0.912046867232696	0.410085981192999	23	2	rod	0.85	*rod*.mat	20140828_s16.fr1-30.rod1.mat	Rod	Rod
2.72388461538462	10.9484615384615	0.75115625	0.9675	2.70861006731572	1.5828450913628	88.2855789390194	0.97381393840192	0.227346461098783	23	2	rod	0.85	*rod*.mat	20140828_s16.fr1-30.rod1.mat	Rod	Rod
2.69125	13.656875	1.987675	1.075	3.11045313560601	1.60981280055151	-83.7369193022858	0.846071139611654	0.533070001703563	23	2	rod	0.85	*rod*.mat	20140828_s16.fr1-30.rod1.mat	Rod	Rod
2.569921875	16.7649609375	1.4792	0.9675	3.24083092635659	1.54317376140505	-89.1234450938528	0.852041316157987	0.523474541462873	23	2	rod	0.85	*rod*.mat	20140828_s16.fr1-30.rod1.mat	Rod	Rod
2.65943055555556	20.0045555555556	2.080125	1.075	2.89535953833815	1.58791747034044	-76.7731565952695	0.895967092743981	0.444120443933736	23	2	rod	0.85	*rod*.mat	20140828_s16.fr1-30.rod1.mat	Rod	Rod
2.60986111111111	22.8994907407407	1.248075	1.075	1.66783575130758	1.55064744939479	-89.3681076933685	0.916010670950358	0.401153899027637	23	2	rod	0.85	*rod*.mat	20140828_s16.fr1-30.rod1.mat	Rod	Rod
2.64346385542169	24.5669879518072	0.95916875	1.075	3.47863502767975	1.57702245848853	-88.8273294574728	0.882217631983719	0.470841852236013	23	2	rod	0.85	*rod*.mat	20140828_s16.fr1-30.rod1.mat	Rod	Rod
2.62180555555556	28.0455555555556	2.49615	1.075	3.64558546221631	1.60889782498086	-87.2548463939941	0.964372282122469	0.264548864057096	23	2	rod	0.85	*rod*.mat	20140828_s16.fr1-30.rod1.mat	Rod	Rod
2.48293689320388	31.6884951456311	1.19029375	1.075	1.84254916888452	1.51946786332028	-89.6707353869185	0.867462894199347	0.497501886616817	23	2	rod	0.85	*rod*.mat	20140828_s16.fr1-30.rod1.mat	Rod	Rod
2.57747058823529	33.5286176470588	0.98228125	0.9675	3.30162980174411	1.61728518027315	89.8661259103175	0.924923793654597	0.380152569281846	23	2	rod	0.85	*rod*.mat	20140828_s16.fr1-30.rod1.mat	Rod	Rod
2.4240368852459	36.8266803278688	1.4098625	0.9675	2.70969186292175	1.59073972635607	-88.7797432190005	0.82910793437888	0.559088573617801	23	2	rod	0.85	*rod*.mat	20140828_s16.fr1-30.rod1.mat	Rod	Rod
2.37	39.5358333333333	1.49075625	0.9675	2.98523937561471	1.50504055097873	89.3975821953582	0.911455304802213	0.41139910956139	23	2	rod	0.85	*rod*.mat	20140828_s16.fr1-30.rod1.mat	Rod	Rod
2.5661553030303	42.5146212121212	1.525425	0.9675	2.64978720595907	1.60145390371761	-16.0083011378954	0.615011769791874	0.788517928152218	23	2	rod	0.85	*rod*.mat	20140828_s16.fr1-30.rod1.mat	Rod	Rod
2.48493197278912	45.1631632653061	1.69876875	1.075	3.71381590030247	1.56162993191401	-82.9572912127588	0.92236448280102	0.386320800458902	23	2	rod	0.85	*rod*.mat	20140828_s16.fr1-30.rod1.mat	Rod	Rod
2.51897379912664	48.8768231441048	2.64638125	1.075	3.71872094697209	1.57022223245621	-89.2828477919924	0.930834713333185	0.365440469097126	23	2	rod	0.85	*rod*.mat	20140828_s16.fr1-30.rod1.mat	Rod	Rod
2.52110869565217	52.5955434782609	1.32896875	0.9675	2.67702192249774	1.55696450945244	83.7420834391894	0.830201540299944	0.557463364252397	23	2	rod	0.85	*rod*.mat	20140828_s16.fr1-30.rod1.mat	Rod	Rod
2.55813559322034	55.2723093220339	1.3636375	0.86	3.81245686864786	1.5772213533839	61.2168251046815	0.675007054769833	0.737811273979299	23	2	rod	0.85	*rod*.mat	20140828_s16.fr1-30.rod1.mat	Rod	Rod
2.533640625	59.0846875	1.849	1.075	2.78501582499314	1.61497200089718	-87.1482404397251	0.967387243887204	0.253302033873239	23	2	rod	0.85	*rod*.mat	20140828_s16.fr1-30.rod1.mat	Rod	Rod
2.41065068493151	61.8669863013699	1.6872125	1.075	3.10923497749657	1.55090288188851	83.3198383123664	0.795527759665946	0.605917142521055	23	2	rod	0.85	*rod*.mat	20140828_s16.fr1-30.rod1.mat	Rod	Rod
2.4725	64.9756060606061	1.525425	1.075	2.73479885529915	1.58450290205489	88.8858669197167	0.892174959103015	0.451689984778868	23	2	rod	0.85	*rod*.mat	20140828_s16.fr1-30.rod1.mat	Rod	Rod
2.43501644736842	67.7101480263158	1.75655	0.9675	3.77815084665392	1.56540402628997	-89.4677823292611	0.918416846713004	0.395614074160339	23	2	rod	0.85	*rod*.mat	20140828_s16.fr1-30.rod1.mat	Rod	Rod
2.4553892733564	71.4882439446367	3.33975625	1.075	3.76998598333681	1.58789910604758	89.8616657968912	0.958106962567159	0.286410628783802	23	2	rod	0.85	*rod*.mat	20140828_s16.fr1-30.rod1.mat	Rod	Rod
2.39091517857143	75.2576785714286	1.2943	0.9675	2.53508627334557	1.58329094349774	-72.7201678616701	0.645068684113718	0.764124592442749	23	2	rod	0.85	*rod*.mat	20140828_s16.fr1-30.rod1.mat	Rod	Rod
2.35924107142857	77.7925669642857	1.2943	0.9675	2.88415539963321	1.54575571307329	-85.1776965394058	0.967355820297496	0.253422013520056	23	2	rod	0.85	*rod*.mat	20140828_s16.fr1-30.rod1.mat	Rod	Rod
2.43145454545455	80.6758181818182	1.2711875	1.075	1.69962127061798	1.60117656655164	81.1052591845298	0.904991091951451	0.425430515464653	23	2	rod	0.85	*rod*.mat	20140828_s16.fr1-30.rod1.mat	Rod	Rod
2.3798275862069	82.3746551724138	0.33513125	0.86	NaN	NaN	73.1938629277675	0.848722208672663	0.528838928697383	23	2	rod	0.85	*rod*.mat	20140828_s16.fr1-30.rod1.mat	Rod	Rod
2.821875	0.334444444444444	0.416025	0.86	1.52376256296676	1.60889180262618	89.9842482296411	0.970990229001191	0.239119165238202	24	2	rod	0.85	*rod*.mat	20140828_s16.fr1-30.rod1.mat	Rod	Rod
2.76384057971014	1.85710144927536	0.79738125	0.9675	2.3698959182648	1.51811629608174	85.2199130268438	0.92377530281331	0.382934968254634	24	2	rod	0.85	*rod*.mat	20140828_s16.fr1-30.rod1.mat	Rod	Rod
2.88862903225806	4.22370967741935	0.7164875	0.86	1.70527890855285	1.61712200046482	86.6477069327255	0.912327281531	0.409461758134084	24	2	rod	0.85	*rod*.mat	20140828_s16.fr1-30.rod1.mat	Rod	Rod
2.80965909090909	5.92715909090909	1.01695	0.9675	2.87739795602371	1.56740912304967	-88.7159794899902	0.90994658772487	0.414725460380557	24	2	rod	0.85	*rod*.mat	20140828_s16.fr1-30.rod1.mat	Rod	Rod
2.81940540540541	8.80454054054054	2.13790625	1.075	3.46222237081857	1.62864097630763	-89.6834297096507	0.942825844008812	0.333285805081872	24	2	rod	0.85	*rod*.mat	20140828_s16.fr1-30.rod1.mat	Rod	Rod
2.61924603174603	12.2609722222222	1.4560875	0.86	3.54214256190264	1.54500967215537	81.3779101410708	0.916436588173812	0.400179934349965	24	2	rod	0.85	*rod*.mat	20140828_s16.fr1-30.rod1.mat	Rod	Rod
2.71057591623037	15.8019371727749	2.20724375	0.9675	4.15157590330644	1.59779560044189	-84.268940984711	0.88909387826346	0.457724890774404	24	2	rod	0.85	*rod*.mat	20140828_s16.fr1-30.rod1.mat	Rod	Rod
2.5985	19.952	2.48459375	1.075	3.70599589489313	1.55517733150898	89.1627119570951	0.921932187910028	0.387351314565251	24	2	rod	0.85	*rod*.mat	20140828_s16.fr1-30.rod1.mat	Rod	Rod
2.65638157894737	23.6575438596491	1.3174125	1.075	2.21587399453667	1.54092134741858	-86.9981076040947	0.930593145499142	0.36605518374968	24	2	rod	0.85	*rod*.mat	20140828_s16.fr1-30.rod1.mat	Rod	Rod
2.72257092198582	25.8724290780142	1.62943125	1.075	2.92059614359918	1.62876493513346	87.7820813716407	0.872549917167905	0.488524965636642	24	2	rod	0.85	*rod*.mat	20140828_s16.fr1-30.rod1.mat	Rod	Rod
2.55336283185841	28.7881194690266	1.30585625	0.9675	1.98034142702097	1.55007392712125	67.1379243671579	0.596528401883191	0.802591967158086	24	2	rod	0.85	*rod*.mat	20140828_s16.fr1-30.rod1.mat	Rod	Rod
2.59439732142857	30.7680357142857	1.2943	0.9675	3.74880311276201	1.59402539652451	-87.8729268130179	0.912812882789811	0.408378061375675	24	2	rod	0.85	*rod*.mat	20140828_s16.fr1-30.rod1.mat	Rod	Rod
2.50732394366197	34.5158274647887	1.6409875	0.86	2.98409339426027	1.59891052657383	-76.4280095216876	0.884350709201967	0.466823117608777	24	2	rod	0.85	*rod*.mat	20140828_s16.fr1-30.rod1.mat	Rod	Rod
2.42343959731544	37.4987416107383	1.72188125	1.075	2.98203211761857	1.54215109370389	81.2803061136931	0.899431040719335	0.437062699152575	24	2	rod	0.85	*rod*.mat	20140828_s16.fr1-30.rod1.mat	Rod	Rod
2.50884892086331	40.4795503597122	1.60631875	0.9675	3.25783060013333	1.58741613412617	89.7322114482754	0.97420643154705	0.225658655345553	24	2	rod	0.85	*rod*.mat	20140828_s16.fr1-30.rod1.mat	Rod	Rod
2.45470689655172	43.7369310344828	1.67565625	1.075	2.91097737740728	1.57797847683705	-79.4480052261366	0.897843455900403	0.440314806356567	24	2	rod	0.85	*rod*.mat	20140828_s16.fr1-30.rod1.mat	Rod	Rod
2.4338	46.6478333333333	1.7334375	1.075	2.14261796477049	1.50440657799531	81.4726862894218	0.832513371008239	0.554004952227414	24	2	rod	0.85	*rod*.mat	20140828_s16.fr1-30.rod1.mat	Rod	Rod
2.57594339622642	48.7857311320755	1.2249625	1.075	2.83554483149412	1.59683215296538	89.7953621286927	0.899550863458252	0.436816029984608	24	2	rod	0.85	*rod*.mat	20140828_s16.fr1-30.rod1.mat	Rod	Rod
2.50212598425197	51.6203149606299	1.46764375	1.075	3.14950928906842	1.55744760256226	-88.176848968605	0.941653065992984	0.336585061026202	24	2	rod	0.85	*rod*.mat	20140828_s16.fr1-30.rod1.mat	Rod	Rod
2.54416666666667	54.7695436507937	1.4560875	0.86	4.10231923435777	1.57983254944645	85.8376839173847	0.920662369727994	0.390359835237738	24	2	rod	0.85	*rod*.mat	20140828_s16.fr1-30.rod1.mat	Rod	Rod
2.50709770114943	58.8716954022988	2.0107875	1.075	3.11113820633304	1.60609156369786	85.9461951382417	0.938862947073244	0.344291107368377	24	2	rod	0.85	*rod*.mat	20140828_s16.fr1-30.rod1.mat	Rod	Rod
2.39731213872832	61.9808959537572	1.99923125	1.1825	3.3970104106667	1.56263035426254	-89.8278358966087	0.966406468827574	0.257018553820963	24	2	rod	0.85	*rod*.mat	20140828_s16.fr1-30.rod1.mat	Rod	Rod
2.42505172413793	65.3777931034483	1.67565625	1.075	3.15577060895657	1.58017729427733	-88.6303867716611	0.875402579420533	0.483394584106894	24	2	rod	0.85	*rod*.mat	20140828_s16.fr1-30.rod1.mat	Rod	Rod
2.39544797687861	68.5334248554913	1.99923125	1.075	4.18334327359277	1.57139810945311	-72.7960129897841	0.692062555809529	0.721837529397289	24	2	rod	0.85	*rod*.mat	20140828_s16.fr1-30.rod1.mat	Rod	Rod
2.39293051359517	72.7167673716012	3.82511875	1.29	4.02545462717745	1.57754678860263	-81.9759013965612	0.84179144642433	0.539802890624749	24	2	rod	0.85	*rod*.mat	20140828_s16.fr1-30.rod1.mat	Rod	Rod
2.36575704225352	76.7421302816901	1.6409875	0.9675	2.70459128955953	1.5813143524977	-87.7510680808513	0.965582824788296	0.260095767889165	24	2	rod	0.85	*rod*.mat	20140828_s16.fr1-30.rod1.mat	Rod	Rod
2.33731060606061	79.446571969697	1.525425	0.9675	2.63442653836017	1.56868693219294	0	0.523442665693644	0.852060899074434	24	2	rod	0.85	*rod*.mat	20140828_s16.fr1-30.rod1.mat	Rod	Rod
2.34286764705882	82.0809926470588	0.785825	0.9675	NaN	NaN	-70.7103425872752	0.705884832867479	0.708326621501445	24	2	rod	0.85	*rod*.mat	20140828_s16.fr1-30.rod1.mat	Rod	Rod
2.76934659090909	0.813579545454545	1.01695	0.9675	3.14433229086079	1.56851385402849	-83.1986572225669	0.919021764054199	0.394206794962629	25	2	rod	0.85	*rod*.mat	20140828_s16.fr1-30.rod1.mat	Rod	Rod
2.7765234375	3.95790364583333	2.2188	0.9675	3.74409678803845	1.62011498785755	83.1083981256048	0.952281272143819	0.305221851649174	25	2	rod	0.85	*rod*.mat	20140828_s16.fr1-30.rod1.mat	Rod	Rod
2.59194444444444	7.69744791666667	1.6641	0.9675	3.89334995878723	1.53128104480605	-86.5145662763899	0.924391117668536	0.381446013972507	25	2	rod	0.85	*rod*.mat	20140828_s16.fr1-30.rod1.mat	Rod	Rod
2.74575123152709	11.5877586206897	2.34591875	1.075	3.68989192012802	1.60569928168977	84.8592518771181	0.904930517868417	0.425559347013314	25	2	rod	0.85	*rod*.mat	20140828_s16.fr1-30.rod1.mat	Rod	Rod
2.61698924731183	15.2754032258065	1.07473125	0.86	2.08847779843271	1.52574428098644	84.294809129973	0.946175799695594	0.32365314160441	25	2	rod	0.85	*rod*.mat	20140828_s16.fr1-30.rod1.mat	Rod	Rod
2.71104761904762	17.3617619047619	1.21340625	1.075	2.8905744291648	1.5926812072512	-89.1964618806171	0.972300321679822	0.233735073237445	25	2	rod	0.85	*rod*.mat	20140828_s16.fr1-30.rod1.mat	Rod	Rod
2.64779279279279	20.2516441441441	1.28274375	0.9675	2.54183272490602	1.54821694761829	85.8683601301298	0.875670590520009	0.482908911595489	25	2	rod	0.85	*rod*.mat	20140828_s16.fr1-30.rod1.mat	Rod	Rod
2.70518092105263	22.7928289473684	1.75655	0.9675	3.14858925564791	1.61028679140457	-88.7414715997446	0.933284224657893	0.359138630621541	25	2	rod	0.85	*rod*.mat	20140828_s16.fr1-30.rod1.mat	Rod	Rod
2.58087398373984	25.9389634146341	1.42141875	1.075	2.2599839548402	1.57076579617269	89.8160456134	0.950464234449958	0.310833941247502	25	2	rod	0.85	*rod*.mat	20140828_s16.fr1-30.rod1.mat	Rod	Rod
2.58094298245614	28.1989473684211	1.3174125	0.9675	3.83929008414428	1.57230509757987	89.5994800202929	0.933923143124757	0.357473863010954	25	2	rod	0.85	*rod*.mat	20140828_s16.fr1-30.rod1.mat	Rod	Rod
2.57515037593985	32.0382330827068	1.53698125	0.9675	3.55975155140822	1.60547114280498	89.5165994798261	0.93936021883379	0.342932033021902	25	2	rod	0.85	*rod*.mat	20140828_s16.fr1-30.rod1.mat	Rod	Rod
2.45174137931034	35.5958448275862	1.67565625	1.075	3.19747754763807	1.55691200762443	-88.6420477852257	0.926275921502193	0.376846012643444	25	2	rod	0.85	*rod*.mat	20140828_s16.fr1-30.rod1.mat	Rod	Rod
2.49613475177305	38.7930141843972	1.62943125	0.9675	3.34417840781852	1.57764807085646	82.6276820272525	0.884295317974616	0.466928035791569	25	2	rod	0.85	*rod*.mat	20140828_s16.fr1-30.rod1.mat	Rod	Rod
2.47322147651007	42.1371140939597	1.72188125	0.9675	3.39637955667101	1.57145770734185	88.1160282695333	0.854868821404462	0.518844194523313	25	2	rod	0.85	*rod*.mat	20140828_s16.fr1-30.rod1.mat	Rod	Rod
2.47097517730496	45.5334929078014	1.62943125	1.075	2.37370461125389	1.53391529810396	-89.7670111868819	0.964175471844093	0.265265262509473	25	2	rod	0.85	*rod*.mat	20140828_s16.fr1-30.rod1.mat	Rod	Rod
2.5585	47.9055833333333	1.38675	0.9675	3.20281468042469	1.58273055757522	-78.4291346608259	0.905852387108001	0.423593499443435	25	2	rod	0.85	*rod*.mat	20140828_s16.fr1-30.rod1.mat	Rod	Rod
2.52027777777778	51.1081699346405	1.76810625	0.9675	3.4567345785129	1.56610116867055	85.4753690044171	0.940480986943338	0.339846308201348	25	2	rod	0.85	*rod*.mat	20140828_s16.fr1-30.rod1.mat	Rod	Rod
2.53650763358779	54.5648664122137	1.51386875	0.86	4.29110821259861	1.56874636558635	87.0763831874779	0.947680376250477	0.319220777001991	25	2	rod	0.85	*rod*.mat	20140828_s16.fr1-30.rod1.mat	Rod	Rod
2.54530423280423	58.8559656084656	2.18413125	1.075	3.43188908116926	1.6069263724737	-88.4276579623687	0.970506429459919	0.24107523800042	25	2	rod	0.85	*rod*.mat	20140828_s16.fr1-30.rod1.mat	Rod	Rod
2.42133689839572	62.285614973262	2.16101875	1.1825	3.9615919490203	1.56121649321434	-79.9557724491137	0.901656228006751	0.432453519463812	25	2	rod	0.85	*rod*.mat	20140828_s16.fr1-30.rod1.mat	Rod	Rod
2.45928770949721	66.2470251396648	2.06856875	1.075	3.52108718860432	1.56911384709837	76.6913666107103	0.818402442273878	0.574645492873782	25	2	rod	0.85	*rod*.mat	20140828_s16.fr1-30.rod1.mat	Rod	Rod
2.46521186440678	69.7681073446328	2.04545625	1.1825	4.73922492840567	1.5818753194006	-84.7204519286567	0.867130405734182	0.498081177571761	25	2	rod	0.85	*rod*.mat	20140828_s16.fr1-30.rod1.mat	Rod	Rod
2.41270710059172	74.5070414201183	3.9060125	1.075	4.20676675516558	1.56078972703791	89.7576532469394	0.927056507911302	0.374921633330622	25	2	rod	0.85	*rod*.mat	20140828_s16.fr1-30.rod1.mat	Rod	Rod
2.45480182926829	78.7135975609756	1.895225	1.1825	2.96776601760141	1.58769753357823	-71.0214167744383	0.842953091416211	0.537987068312847	25	2	rod	0.85	*rod*.mat	20140828_s16.fr1-30.rod1.mat	Rod	Rod
2.40464539007092	81.6809397163121	1.62943125	1.075	NaN	NaN	-89.6525558358862	0.969228254191811	0.246163748907704	25	2	rod	0.85	*rod*.mat	20140828_s16.fr1-30.rod1.mat	Rod	Rod
2.674375	2.500625	1.987675	0.9675	4.2081465400749	1.56391389484011	-88.1315347772599	0.948585169305218	0.316522000142473	26	2	rod	0.85	*rod*.mat	20140828_s16.fr1-30.rod1.mat	Rod	Rod
2.70333705357143	6.708671875	2.5886	1.075	4.01700436804281	1.58631883434502	87.045316962906	0.955250679367265	0.295797463762585	26	2	rod	0.85	*rod*.mat	20140828_s16.fr1-30.rod1.mat	Rod	Rod
2.64098557692308	10.7251923076923	1.20185	0.9675	2.48181239683196	1.57039484395641	-88.2335340129967	0.953344431620689	0.301884737437693	26	2	rod	0.85	*rod*.mat	20140828_s16.fr1-30.rod1.mat	Rod	Rod
2.64198198198198	13.2070045045045	1.28274375	1.075	3.11349370070504	1.59218100908407	89.0785196539079	0.954097095712919	0.299497465685726	26	2	rod	0.85	*rod*.mat	20140828_s16.fr1-30.rod1.mat	Rod	Rod
2.57540598290598	16.3197863247863	1.35208125	1.075	2.75186047077123	1.53302036262503	89.2188192398378	0.980778329067061	0.195125265489697	26	2	rod	0.85	*rod*.mat	20140828_s16.fr1-30.rod1.mat	Rod	Rod
2.67933544303797	19.0696835443038	1.8258875	1.075	3.52178495810344	1.59718303609359	87.4603286448492	0.91113935608244	0.412098378785548	26	2	rod	0.85	*rod*.mat	20140828_s16.fr1-30.rod1.mat	Rod	Rod
2.58641791044776	22.5902425373134	1.5485375	0.9675	2.69507309324418	1.56773845303061	88.2714296936182	0.950632439037315	0.310319135487912	26	2	rod	0.85	*rod*.mat	20140828_s16.fr1-30.rod1.mat	Rod	Rod
2.59465909090909	25.285303030303	1.525425	0.9675	4.19720669222186	1.57294873399025	88.2774615911401	0.942788107692341	0.333392537399828	26	2	rod	0.85	*rod*.mat	20140828_s16.fr1-30.rod1.mat	Rod	Rod
2.585625	29.4825	1.987675	0.9675	3.66328812945408	1.59213697577089	-87.2930520746999	0.95170133070416	0.307025368880049	26	2	rod	0.85	*rod*.mat	20140828_s16.fr1-30.rod1.mat	Rod	Rod
2.50745398773006	33.1449539877301	1.88366875	0.9675	3.66805442292296	1.57387109313229	-86.3285993569852	0.876979716914435	0.480527393725559	26	2	rod	0.85	*rod*.mat	20140828_s16.fr1-30.rod1.mat	Rod	Rod
2.4961755952381	36.8129910714286	1.94145	0.9675	3.74245012989724	1.57458338238484	-87.8216363341697	0.944533905818171	0.3284139168182	26	2	rod	0.85	*rod*.mat	20140828_s16.fr1-30.rod1.mat	Rod	Rod
2.48200276243094	40.5554143646409	2.09168125	1.075	3.58402376303358	1.57726871465901	-89.7068166285161	0.965357054513567	0.260932476516226	26	2	rod	0.85	*rod*.mat	20140828_s16.fr1-30.rod1.mat	Rod	Rod
2.45880573248408	44.1393630573248	1.81433125	1.075	2.59824590987342	1.55862976706129	82.2286398246837	0.810511936458954	0.585722119146577	26	2	rod	0.85	*rod*.mat	20140828_s16.fr1-30.rod1.mat	Rod	Rod
2.49041666666667	46.7374166666667	1.38675	0.9675	3.41565854884794	1.57025369399355	-86.2536852585373	0.898459470953343	0.439056464539857	26	2	rod	0.85	*rod*.mat	20140828_s16.fr1-30.rod1.mat	Rod	Rod
2.49227011494253	50.1530747126437	2.0107875	0.9675	3.92413267135724	1.55294684595033	80.8945583597938	0.921802509350122	0.387659817050746	26	2	rod	0.85	*rod*.mat	20140828_s16.fr1-30.rod1.mat	Rod	Rod
2.56231012658228	54.076582278481	1.8258875	0.9675	4.62999877705439	1.58348175190585	85.635562183729	0.914051652388886	0.405597801726227	26	2	rod	0.85	*rod*.mat	20140828_s16.fr1-30.rod1.mat	Rod	Rod
2.50357819905213	58.7062085308057	2.43836875	1.075	3.86749305477085	1.56724010360124	89.8660358861131	0.965326943610704	0.261043850606018	26	2	rod	0.85	*rod*.mat	20140828_s16.fr1-30.rod1.mat	Rod	Rod
2.51733183856502	62.5736771300448	2.57704375	1.1825	4.45526803437421	1.57926567875505	87.030139053648	0.953316151473277	0.30197403090362	26	2	rod	0.85	*rod*.mat	20140828_s16.fr1-30.rod1.mat	Rod	Rod
2.47959905660377	67.0287853773585	2.449925	1.1825	3.99000470518073	1.57308629383917	88.9578992301692	0.951376732385647	0.308029727583572	26	2	rod	0.85	*rod*.mat	20140828_s16.fr1-30.rod1.mat	Rod	Rod
2.47046208530806	71.0187796208531	2.43836875	1.1825	5.22545110875411	1.57583144431921	89.8390230696973	0.976643944601605	0.214864155859038	26	2	rod	0.85	*rod*.mat	20140828_s16.fr1-30.rod1.mat	Rod	Rod
2.44415143603133	76.2441644908616	4.42604375	1.1825	4.56951631343896	1.56040097746506	-84.188816333521	0.806492950458993	0.591243706824815	26	2	rod	0.85	*rod*.mat	20140828_s16.fr1-30.rod1.mat	Rod	Rod
2.49165229885057	80.813433908046	2.0107875	1.1825	NaN	NaN	86.6129490616613	0.916322968633435	0.400440029411157	26	2	rod	0.85	*rod*.mat	20140828_s16.fr1-30.rod1.mat	Rod	Rod
2.71741304347826	0.936652173913043	1.32896875	0.9675	3.24065360337496	1.58671552575905	-85.9957337248296	0.955228308669219	0.295869698206734	27	2	rod	0.85	*rod*.mat	20140828_s16.fr1-30.rod1.mat	Rod	Rod
2.66582661290323	4.17689516129032	1.432975	0.9675	2.75873571230357	1.5697524858379	-84.6032402660448	0.821408964407722	0.570339647219648	27	2	rod	0.85	*rod*.mat	20140828_s16.fr1-30.rod1.mat	Rod	Rod
2.66870629370629	6.93562937062937	1.65254375	1.075	3.45661635034151	1.60418176807785	-79.4678242320728	0.757098555270031	0.653300679326168	27	2	rod	0.85	*rod*.mat	20140828_s16.fr1-30.rod1.mat	Rod	Rod
2.55332706766917	10.3903195488722	1.53698125	0.9675	2.99694225465027	1.52033063270006	-86.8632580890706	0.909795597547393	0.415056587326816	27	2	rod	0.85	*rod*.mat	20140828_s16.fr1-30.rod1.mat	Rod	Rod
2.70450564971751	13.3834463276836	2.04545625	1.075	3.89499024625676	1.59047433053171	-89.938975033029	0.923192406530497	0.384338107041742	27	2	rod	0.85	*rod*.mat	20140828_s16.fr1-30.rod1.mat	Rod	Rod
2.62786496350365	17.2776824817518	1.58320625	0.9675	2.81138002742399	1.57071553310726	86.5252782928501	0.964236351284936	0.265043881009755	27	2	rod	0.85	*rod*.mat	20140828_s16.fr1-30.rod1.mat	Rod	Rod
2.62809210526316	20.0890625	1.75655	0.86	3.66006261159888	1.56982264414682	-88.9186123576848	0.967651870296645	0.252289234632406	27	2	rod	0.85	*rod*.mat	20140828_s16.fr1-30.rod1.mat	Rod	Rod
2.63165584415584	23.7491233766234	0.88983125	0.86	1.83980915650193	1.58306291148198	-87.2348542412953	0.911498843558676	0.411302635769814	27	2	rod	0.85	*rod*.mat	20140828_s16.fr1-30.rod1.mat	Rod	Rod
2.60908823529412	25.5887941176471	0.98228125	0.9675	3.17612767270231	1.58342124013724	-87.9351648155815	0.958215832856801	0.286046180996265	27	2	rod	0.85	*rod*.mat	20140828_s16.fr1-30.rod1.mat	Rod	Rod
2.56899096385542	28.7646686746988	1.9183375	1.075	4.06798943686744	1.57961307253373	78.6934408203241	0.86124119933289	0.508196415347102	27	2	rod	0.85	*rod*.mat	20140828_s16.fr1-30.rod1.mat	Rod	Rod
2.533125	32.8325	1.987675	1.075	4.03168663585261	1.59002894567793	-80.7654603584206	0.906200931726727	0.422847338099238	27	2	rod	0.85	*rod*.mat	20140828_s16.fr1-30.rod1.mat	Rod	Rod
2.45558988764045	36.8634410112359	2.0570125	0.9675	4.02260548607237	1.56906413621931	88.7417522335209	0.966775792631909	0.2556258335555	27	2	rod	0.85	*rod*.mat	20140828_s16.fr1-30.rod1.mat	Rod	Rod
2.46255780346821	40.8860404624278	1.99923125	1.1825	2.70983991191551	1.57886094157429	-86.8296335457807	0.966023316026935	0.258454933967847	27	2	rod	0.85	*rod*.mat	20140828_s16.fr1-30.rod1.mat	Rod	Rod
2.44070422535211	43.5957922535211	1.6409875	0.9675	3.81339867472882	1.5659102435213	88.9067171658708	0.937670877550744	0.347524568042632	27	2	rod	0.85	*rod*.mat	20140828_s16.fr1-30.rod1.mat	Rod	Rod
2.45933673469388	47.4091454081633	2.265025	1.075	4.36849524738449	1.55137653591399	-89.7839960560205	0.95460923835588	0.297861044860867	27	2	rod	0.85	*rod*.mat	20140828_s16.fr1-30.rod1.mat	Rod	Rod
2.54416666666667	51.7768169398907	2.11479375	0.9675	4.08872054997696	1.57602255796988	88.0932367192194	0.945393677551845	0.325930658952172	27	2	rod	0.85	*rod*.mat	20140828_s16.fr1-30.rod1.mat	Rod	Rod
2.52279816513761	55.8654816513762	1.25963125	0.9675	2.13500340022562	1.5759660350656	83.7630198923178	0.9253479434	0.379118957116879	27	2	rod	0.85	*rod*.mat	20140828_s16.fr1-30.rod1.mat	Rod	Rod
2.51176086956522	58.0004565217391	1.32896875	1.075	3.20664700159765	1.56087058108052	85.7176264332218	0.853968923425883	0.520324012345037	27	2	rod	0.85	*rod*.mat	20140828_s16.fr1-30.rod1.mat	Rod	Rod
2.54358870967742	61.2069455645161	2.86595	1.075	4.96909722613737	1.58192129053235	-89.4277472007375	0.961835486347808	0.27362839253644	27	2	rod	0.85	*rod*.mat	20140828_s16.fr1-30.rod1.mat	Rod	Rod
2.48830882352941	66.1757352941176	2.7503875	1.075	3.57881361611627	1.58909774194069	-88.0263834654676	0.962748667585861	0.270397860682457	27	2	rod	0.85	*rod*.mat	20140828_s16.fr1-30.rod1.mat	Rod	Rod
2.42281512605042	69.7539495798319	1.37519375	1.075	1.99305144606879	1.54543306100016	88.7081376461606	0.874105913210966	0.485735372903419	27	2	rod	0.85	*rod*.mat	20140828_s16.fr1-30.rod1.mat	Rod	Rod
2.47336	71.74636	1.44453125	1.1825	3.2419009836341	1.57106160325288	-83.5286336883607	0.879613564953492	0.475688949156704	27	2	rod	0.85	*rod*.mat	20140828_s16.fr1-30.rod1.mat	Rod	Rod
2.4725	74.9882608695652	2.39214375	1.1825	2.90161391296674	1.57603904146852	82.8749010182781	0.917889188040035	0.396836790732922	27	2	rod	0.85	*rod*.mat	20140828_s16.fr1-30.rod1.mat	Rod	Rod
2.45728773584906	77.8898349056604	2.449925	1.1825	3.44055031116278	1.55116439613051	-89.9635194761002	0.944865348084983	0.327459118041084	27	2	rod	0.85	*rod*.mat	20140828_s16.fr1-30.rod1.mat	Rod	Rod
2.52482804232804	81.3297222222222	2.18413125	1.075	NaN	NaN	-74.6335573234524	0.86912328739369	0.494595502719127	27	2	rod	0.85	*rod*.mat	20140828_s16.fr1-30.rod1.mat	Rod	Rod
2.52342105263158	0.215	0.21956875	0.7525	2.67722050133297	1.56616431777097	-88.3922131480303	0.964216891726594	0.265114665209427	28	2	rod	0.85	*rod*.mat	20140828_s16.fr1-30.rod1.mat	Rod	Rod
2.53582191780822	2.89219178082192	1.6872125	0.9675	3.26097628072715	1.54325994425854	87.2814187487971	0.955714139308188	0.294296591768251	28	2	rod	0.85	*rod*.mat	20140828_s16.fr1-30.rod1.mat	Rod	Rod
2.62560606060606	6.15193181818182	2.2881375	1.075	4.24164122979013	1.58444955052507	-85.6836231537972	0.955966678700299	0.293475227599738	28	2	rod	0.85	*rod*.mat	20140828_s16.fr1-30.rod1.mat	Rod	Rod
2.56769578313253	10.3931777108434	1.9183375	0.9675	3.18193606491512	1.56001876356719	-89.8089897130527	0.964246510241702	0.265006919695882	28	2	rod	0.85	*rod*.mat	20140828_s16.fr1-30.rod1.mat	Rod	Rod
2.60198863636364	13.5749289772727	2.0339	0.9675	3.84850919361781	1.57267594778535	-89.7794022748784	0.987307276947226	0.158821726747487	28	2	rod	0.85	*rod*.mat	20140828_s16.fr1-30.rod1.mat	Rod	Rod
2.59475490196078	17.423431372549	1.1787375	1.075	2.23286868442231	1.61001215841567	89.9488204593655	0.956482480778891	0.291789759866686	28	2	rod	0.85	*rod*.mat	20140828_s16.fr1-30.rod1.mat	Rod	Rod
2.50721354166667	19.6545833333333	1.1094	0.86	3.450661340404	1.56121259413073	-89.1304836139804	0.965582362609649	0.260097483680963	28	2	rod	0.85	*rod*.mat	20140828_s16.fr1-30.rod1.mat	Rod	Rod
2.54028325123153	23.1050862068966	2.34591875	1.075	4.38323694678953	1.56676293847522	87.7428920269165	0.85568981430576	0.517489073984538	28	2	rod	0.85	*rod*.mat	20140828_s16.fr1-30.rod1.mat	Rod	Rod
2.5579625	27.4882875	2.31125	0.9675	4.42704282152249	1.59408977186729	-85.2534500753879	0.890753788147286	0.45448618119945	28	2	rod	0.85	*rod*.mat	20140828_s16.fr1-30.rod1.mat	Rod	Rod
2.45485074626866	31.9141293532338	2.32280625	1.075	4.51317611350627	1.57692123674303	88.845667564665	0.957267333156726	0.289204517376561	28	2	rod	0.85	*rod*.mat	20140828_s16.fr1-30.rod1.mat	Rod	Rod
2.42720812182741	36.4272208121827	2.27658125	1.075	2.98524624607947	1.56978024378035	82.8931900636742	0.880501897043369	0.474042623930621	28	2	rod	0.85	*rod*.mat	20140828_s16.fr1-30.rod1.mat	Rod	Rod
2.43024137931034	39.4124655172414	1.67565625	1.075	4.18053429330666	1.56803487363184	88.2933578572286	0.822750254020208	0.568403043191785	28	2	rod	0.85	*rod*.mat	20140828_s16.fr1-30.rod1.mat	Rod	Rod
2.44178571428571	43.5929838709677	2.50770625	1.075	4.63928024417639	1.55474745217508	-84.6390722801572	0.892066457375783	0.451904232802727	28	2	rod	0.85	*rod*.mat	20140828_s16.fr1-30.rod1.mat	Rod	Rod
2.51623774509804	48.2316666666667	2.357475	0.9675	4.45689252487701	1.5634065706827	87.9822159076249	0.948885637074334	0.315620100364401	28	2	rod	0.85	*rod*.mat	20140828_s16.fr1-30.rod1.mat	Rod	Rod
2.54917279411765	52.6884375	1.57165	1.075	2.51509717230154	1.58608482946392	88.9556134027695	0.957008214533861	0.290060816579404	28	2	rod	0.85	*rod*.mat	20140828_s16.fr1-30.rod1.mat	Rod	Rod
2.51072222222222	55.2032407407407	1.56009375	0.9675	3.72767778469004	1.5678896021947	-87.5157906274059	0.941925872971926	0.335820859724459	28	2	rod	0.85	*rod*.mat	20140828_s16.fr1-30.rod1.mat	Rod	Rod
2.52155753968254	58.9309027777778	2.912175	1.075	4.33144619446788	1.56168333851128	-89.5625967601697	0.955871502931394	0.293785074303779	28	2	rod	0.85	*rod*.mat	20140828_s16.fr1-30.rod1.mat	Rod	Rod
2.56102941176471	63.2621691176471	1.57165	0.9675	2.34639035260388	1.58069812983383	-80.4112645571472	0.869552919827497	0.493839771200614	28	2	rod	0.85	*rod*.mat	20140828_s16.fr1-30.rod1.mat	Rod	Rod
2.5377962962963	65.6084444444444	1.56009375	1.075	2.67389248965236	1.59904893660621	-80.5108819383783	0.90315653026683	0.429311404270118	28	2	rod	0.85	*rod*.mat	20140828_s16.fr1-30.rod1.mat	Rod	Rod
2.4622619047619	68.2812698412698	1.4560875	1.075	2.23105726261023	1.53441884293797	86.3842986424456	0.967736024673441	0.251966240891999	28	2	rod	0.85	*rod*.mat	20140828_s16.fr1-30.rod1.mat	Rod	Rod
2.54340425531915	70.5108510638298	1.62943125	1.075	5.23072088106574	1.57895644221641	-89.8865259693737	0.974229293224795	0.225559934879215	28	2	rod	0.85	*rod*.mat	20140828_s16.fr1-30.rod1.mat	Rod	Rod
2.50072144288577	75.7413977955912	5.76656875	1.29	5.27721439969923	1.56569309507441	-82.0246098963878	0.935427750159412	0.35351792632298	28	2	rod	0.85	*rod*.mat	20140828_s16.fr1-30.rod1.mat	Rod	Rod
2.52765217391304	81.0185434782609	2.6579375	1.1825	NaN	NaN	10.9587668642353	0.867601906127511	0.497259421714572	28	2	rod	0.85	*rod*.mat	20140828_s16.fr1-30.rod1.mat	Rod	Rod
2.85888571428571	2.13341428571429	2.02234375	1.075	3.77601748355625	1.56949487966893	-89.6879484210445	0.990823831443967	0.135159664999201	29	2	rod	0.85	*rod*.mat	20140828_s16.fr1-30.rod1.mat	Rod	Rod
2.8638	5.90942857142857	2.02234375	0.86	4.04403406681906	1.58780986281395	84.8445725112273	0.911089027220486	0.412209636566672	29	2	rod	0.85	*rod*.mat	20140828_s16.fr1-30.rod1.mat	Rod	Rod
2.795	9.95287735849057	1.2249625	0.9675	2.40127333665468	1.59174431434092	89.4440792379014	0.977934461201307	0.208911918269182	29	2	rod	0.85	*rod*.mat	20140828_s16.fr1-30.rod1.mat	Rod	Rod
2.74470183486239	12.353623853211	1.25963125	0.9675	3.66203020501292	1.57370866033798	89.8656726718439	0.974233108225718	0.225543456648286	29	2	rod	0.85	*rod*.mat	20140828_s16.fr1-30.rod1.mat	Rod	Rod
2.7340367965368	16.0156385281385	2.66949375	1.075	3.77669916254264	1.56136746948217	87.1334726453273	0.897115751138447	0.441795573833984	29	2	rod	0.85	*rod*.mat	20140828_s16.fr1-30.rod1.mat	Rod	Rod
2.76964622641509	19.7921698113208	1.2249625	1.075	2.07468861861992	1.59768471047844	-84.421459137717	0.8382397171047	0.545301913317963	29	2	rod	0.85	*rod*.mat	20140828_s16.fr1-30.rod1.mat	Rod	Rod
2.7138679245283	21.866108490566	1.2249625	1.075	3.72978404103607	1.5957580215028	-87.3699133317865	0.942603058617298	0.333915369345758	29	2	rod	0.85	*rod*.mat	20140828_s16.fr1-30.rod1.mat	Rod	Rod
2.62077586206897	25.5947306034483	2.68105	1.075	4.84021318774306	1.5772016948227	86.6358448894725	0.971653798046905	0.236408326293775	29	2	rod	0.85	*rod*.mat	20140828_s16.fr1-30.rod1.mat	Rod	Rod
2.58977272727273	30.4348444976077	2.41525625	0.9675	3.4351249243402	1.58407310754968	87.6480372691533	0.903606068943793	0.428364415151335	29	2	rod	0.85	*rod*.mat	20140828_s16.fr1-30.rod1.mat	Rod	Rod
2.54416666666667	33.8696666666667	1.90678125	1.075	4.44264429533983	1.59000676900502	86.8777690370858	0.914976270469929	0.403507651076084	29	2	rod	0.85	*rod*.mat	20140828_s16.fr1-30.rod1.mat	Rod	Rod
2.45882675438596	38.3114912280702	2.634825	1.075	4.13470300842899	1.56476559097823	88.8942767411733	0.920649163562899	0.390390980468216	29	2	rod	0.85	*rod*.mat	20140828_s16.fr1-30.rod1.mat	Rod	Rod
2.4837619047619	42.446119047619	1.21340625	0.86	2.0898683289689	1.54796017806264	-84.4494757266823	0.942873700027091	0.333150395162939	29	2	rod	0.85	*rod*.mat	20140828_s16.fr1-30.rod1.mat	Rod	Rod
2.53148230088496	44.5354424778761	1.30585625	0.9675	3.66739816942646	1.58269200457734	-88.1877188080745	0.974576192845015	0.22405634188685	29	2	rod	0.85	*rod*.mat	20140828_s16.fr1-30.rod1.mat	Rod	Rod
2.48785714285714	48.2025811688312	1.7796625	0.9675	2.82664667824033	1.5759615162174	87.2222875716554	0.965650398391876	0.259844776906542	29	2	rod	0.85	*rod*.mat	20140828_s16.fr1-30.rod1.mat	Rod	Rod
2.47325704225352	51.0291901408451	1.6409875	0.9675	4.19489452423065	1.56934836105635	-88.4549513506728	0.858656298515735	0.512551813009434	29	2	rod	0.85	*rod*.mat	20140828_s16.fr1-30.rod1.mat	Rod	Rod
2.47933110367893	55.2240802675585	3.45531875	1.1825	4.83649530417203	1.55707798654429	86.8902521471962	0.975428060874963	0.220318174596896	29	2	rod	0.85	*rod*.mat	20140828_s16.fr1-30.rod1.mat	Rod	Rod
2.54567771084337	60.0601204819277	1.9183375	1.075	2.74763486036072	1.60082461676527	78.6224804446693	0.910262853806583	0.414030840614435	29	2	rod	0.85	*rod*.mat	20140828_s16.fr1-30.rod1.mat	Rod	Rod
2.46318333333333	62.8065166666667	1.7334375	1.075	2.81695804510652	1.59807786706609	80.8604842951783	0.87469715776007	0.484669869299151	29	2	rod	0.85	*rod*.mat	20140828_s16.fr1-30.rod1.mat	Rod	Rod
2.38634191176471	65.6224264705882	1.57165	1.075	2.6787543191441	1.57832006887926	-86.9211376841295	0.95776342595305	0.287557333251434	29	2	rod	0.85	*rod*.mat	20140828_s16.fr1-30.rod1.mat	Rod	Rod
2.36618784530387	68.3011049723757	2.09168125	1.1825	5.51969770000653	1.57607868264717	-85.33574812677	0.878444658017931	0.477844098843714	29	2	rod	0.85	*rod*.mat	20140828_s16.fr1-30.rod1.mat	Rod	Rod
2.33703097345133	73.8207256637168	6.52928125	1.29	6.15706268496121	1.56878236818372	-77.7932621220029	0.92403600785289	0.382305448811934	29	2	rod	0.85	*rod*.mat	20140828_s16.fr1-30.rod1.mat	Rod	Rod
2.34943103448276	79.977775862069	3.3513125	1.1825	NaN	NaN	89.4332199162945	0.971784420264746	0.235870813223492	29	2	rod	0.85	*rod*.mat	20140828_s16.fr1-30.rod1.mat	Rod	Rod
2.9025	0.948246268656716	0.77426875	0.86	2.19579030067586	1.6188214743258	89.0375746714877	0.954987873561391	0.296644840424864	30	2	rod	0.85	*rod*.mat	20140828_s16.fr1-30.rod1.mat	Rod	Rod
2.79708737864078	3.14150485436893	1.19029375	0.86	2.72591881170289	1.56901780435129	89.8707342389666	0.986369651095881	0.164544557482131	30	2	rod	0.85	*rod*.mat	20140828_s16.fr1-30.rod1.mat	Rod	Rod
2.80193548387097	5.86741935483871	1.07473125	0.9675	2.19945949456326	1.58093200261974	85.0768288948281	0.845793671974412	0.53351013528146	30	2	rod	0.85	*rod*.mat	20140828_s16.fr1-30.rod1.mat	Rod	Rod
2.77964285714286	8.06676587301587	1.4560875	0.9675	2.95972450066158	1.55284524164086	-82.0908513522049	0.908017393544778	0.418932468328903	30	2	rod	0.85	*rod*.mat	20140828_s16.fr1-30.rod1.mat	Rod	Rod
2.83277027027027	11.0260135135135	1.28274375	0.9675	2.42158512363616	1.58476503508564	73.9973341106272	0.864163028923071	0.503211942865532	30	2	rod	0.85	*rod*.mat	20140828_s16.fr1-30.rod1.mat	Rod	Rod
2.79894495412844	13.4473623853211	1.25963125	0.9675	2.9759344741932	1.63334419995175	89.5831266642836	0.871593625628692	0.49022908090344	30	2	rod	0.85	*rod*.mat	20140828_s16.fr1-30.rod1.mat	Rod	Rod
2.61292792792793	16.4174774774775	1.28274375	0.86	2.10837036224724	1.51885495050484	86.2000363887361	0.934861469798215	0.355012721302662	30	2	rod	0.85	*rod*.mat	20140828_s16.fr1-30.rod1.mat	Rod	Rod
2.72239035087719	18.5230043859649	1.3174125	1.075	4.24595150787576	1.57947831267672	89.2597087269408	0.842085926381148	0.539343390235575	30	2	rod	0.85	*rod*.mat	20140828_s16.fr1-30.rod1.mat	Rod	Rod
2.68552752293578	22.7687958715596	2.5192625	0.9675	3.79603585077362	1.58864211183883	86.2142456737752	0.972766453234867	0.23178746182841	30	2	rod	0.85	*rod*.mat	20140828_s16.fr1-30.rod1.mat	Rod	Rod
2.61778787878788	26.5642272727273	1.90678125	1.075	4.61397214620405	1.58483615334764	-84.8644501357436	0.862581831733943	0.505917565975441	30	2	rod	0.85	*rod*.mat	20140828_s16.fr1-30.rod1.mat	Rod	Rod
2.55301063829787	31.1777446808511	2.71571875	1.075	4.51384193579507	1.58734613927384	89.2931861600246	0.944951890700912	0.327209297332413	30	2	rod	0.85	*rod*.mat	20140828_s16.fr1-30.rod1.mat	Rod	Rod
2.47831081081081	35.6909684684685	1.28274375	0.9675	2.42552952376487	1.55723631987743	-86.7235843419689	0.945382338853658	0.325963546096165	30	2	rod	0.85	*rod*.mat	20140828_s16.fr1-30.rod1.mat	Rod	Rod
2.5112	38.116275	1.155625	0.86	3.95840224640278	1.57400552307869	87.6566218422552	0.926213916649434	0.376998382761672	30	2	rod	0.85	*rod*.mat	20140828_s16.fr1-30.rod1.mat	Rod	Rod
2.49849673202614	42.0746568627451	1.76810625	0.9675	3.21311668864728	1.57138824571204	-87.9407723232431	0.953423109743093	0.301636161306648	30	2	rod	0.85	*rod*.mat	20140828_s16.fr1-30.rod1.mat	Rod	Rod
2.49659482758621	45.2877729885058	2.0107875	0.9675	4.48589618762756	1.5775165846295	-87.6020212616757	0.92988093565582	0.367860633261916	30	2	rod	0.85	*rod*.mat	20140828_s16.fr1-30.rod1.mat	Rod	Rod
2.46644867549669	49.7735678807947	3.4899875	1.29	5.42654116882795	1.54717870366409	89.4840712421862	0.953579035974974	0.301142860033306	30	2	rod	0.85	*rod*.mat	20140828_s16.fr1-30.rod1.mat	Rod	Rod
2.5945987654321	55.1985956790123	1.8721125	0.9675	3.20564911522471	1.6122061155717	86.57715611562	0.921367836930867	0.388691791872859	30	2	rod	0.85	*rod*.mat	20140828_s16.fr1-30.rod1.mat	Rod	Rod
2.46189144736842	58.4014967105263	1.75655	0.9675	3.10049931800251	1.58426657818257	-77.1899038748589	0.916176902958621	0.400774104060066	30	2	rod	0.85	*rod*.mat	20140828_s16.fr1-30.rod1.mat	Rod	Rod
2.42012820512821	61.5017147435897	1.802775	1.075	2.95378377271443	1.56989324980472	85.8977337918164	0.971581297990279	0.236706107643051	30	2	rod	0.85	*rod*.mat	20140828_s16.fr1-30.rod1.mat	Rod	Rod
2.42279569892473	64.455497311828	2.1494625	1.075	3.03203953946665	1.58468256436866	87.7928508213631	0.853150342997596	0.521665115033662	30	2	rod	0.85	*rod*.mat	20140828_s16.fr1-30.rod1.mat	Rod	Rod
2.38069343065693	67.4872445255474	1.58320625	1.075	4.08592743486421	1.57027135482136	-85.5119621232011	0.908867350203704	0.417085290718455	30	2	rod	0.85	*rod*.mat	20140828_s16.fr1-30.rod1.mat	Rod	Rod
2.3828384279476	71.5731713973799	5.2927625	1.1825	4.3988328708692	1.57303523234094	78.4840216879952	0.904057849228219	0.427410113648294	30	2	rod	0.85	*rod*.mat	20140828_s16.fr1-30.rod1.mat	Rod	Rod
2.37298986486486	75.9719932432432	1.710325	1.1825	2.57103473889676	1.56707752150753	87.0042218580708	0.866647723257323	0.498920558579118	30	2	rod	0.85	*rod*.mat	20140828_s16.fr1-30.rod1.mat	Rod	Rod
2.38255102040816	78.5430102040816	1.69876875	1.075	2.74594605340627	1.57593520506904	-78.8884806167085	0.928095048973287	0.372343363135791	30	2	rod	0.85	*rod*.mat	20140828_s16.fr1-30.rod1.mat	Rod	Rod
2.36844	81.28892	1.44453125	1.1825	NaN	NaN	-82.8805772896904	0.730165241371838	0.683270605464925	30	2	rod	0.85	*rod*.mat	20140828_s16.fr1-30.rod1.mat	Rod	Rod
2.44318181818182	0.418272727272727	0.63559375	0.9675	3.27477749213993	1.56638060533936	-77.6225343597838	0.883594584199569	0.468252721052629	1	3	rod	0.85	*rod*.mat	20140828_s3.fr1-48.rod2.mat	Rod	Rod
2.45764227642276	3.69301829268293	2.8428375	1.1825	5.11000986850297	1.56177438896248	89.4119508903893	0.968326353672895	0.249687950815726	1	3	rod	0.85	*rod*.mat	20140828_s3.fr1-48.rod2.mat	Rod	Rod
2.50374384236453	8.80282019704434	4.6918375	1.1825	4.35691405090786	1.5537676604754	81.6689990912751	0.949913238502534	0.31251374260603	1	3	rod	0.85	*rod*.mat	20140828_s3.fr1-48.rod2.mat	Rod	Rod
2.57793269230769	13.1591025641026	1.802775	0.9675	2.17776063236016	1.5937509679468	-87.6001465058667	0.967169428822074	0.254132437819307	1	3	rod	0.85	*rod*.mat	20140828_s3.fr1-48.rod2.mat	Rod	Rod
2.52794736842105	15.3362894736842	1.09784375	0.86	4.06836735588052	1.56150685813546	-89.6801049317407	0.97812132957427	0.208035248532221	1	3	rod	0.85	*rod*.mat	20140828_s3.fr1-48.rod2.mat	Rod	Rod
2.56573979591837	19.404481292517	3.3975375	1.075	4.67979471217201	1.57763210635856	-89.3310355983963	0.971047402559366	0.238886881144003	1	3	rod	0.85	*rod*.mat	20140828_s3.fr1-48.rod2.mat	Rod	Rod
2.53375	24.0841666666667	2.9815125	1.1825	4.60395456103922	1.57264236487945	-89.0780926316556	0.957343620117096	0.288951887035012	1	3	rod	0.85	*rod*.mat	20140828_s3.fr1-48.rod2.mat	Rod	Rod
2.52525092936803	28.6881133828996	3.10863125	1.1825	3.83684137760648	1.55246823703513	86.8562474458278	0.968709876931926	0.248195838672877	1	3	rod	0.85	*rod*.mat	20140828_s3.fr1-48.rod2.mat	Rod	Rod
2.59556896551724	32.5243103448276	1.67565625	1.075	2.29011052589213	1.60161586041042	82.093460797326	0.815927350264341	0.578154442247581	1	3	rod	0.85	*rod*.mat	20140828_s3.fr1-48.rod2.mat	Rod	Rod
2.525	34.8133333333333	1.49075625	0.9675	5.41703441733761	1.58347699201792	-87.8512783413874	0.94700535928478	0.321217760228017	1	3	rod	0.85	*rod*.mat	20140828_s3.fr1-48.rod2.mat	Rod	Rod
2.45631024096386	40.2299322289157	3.836675	1.29	4.61595648954581	1.54564793453366	-14.4447571111459	0.392729672650175	0.919653958954175	1	3	rod	0.85	*rod*.mat	20140828_s3.fr1-48.rod2.mat	Rod	Rod
2.57238188976378	44.8444291338583	4.40293125	1.3975	3.86851072983256	1.58263633668861	89.8628692432217	0.97496684535563	0.222350287738267	1	3	rod	0.85	*rod*.mat	20140828_s3.fr1-48.rod2.mat	Rod	Rod
2.52657975460123	48.7126687116564	1.88366875	1.3975	3.3169213242859	1.56689374108689	-87.7857568379126	0.876667160428448	0.481097380814239	1	3	rod	0.85	*rod*.mat	20140828_s3.fr1-48.rod2.mat	Rod	Rod
2.53952429149798	52.0295647773279	2.85439375	1.3975	3.74813242239363	1.57831562254678	-88.7737258087823	0.894770572576848	0.446526172189827	1	3	rod	0.85	*rod*.mat	20140828_s3.fr1-48.rod2.mat	Rod	Rod
2.51134124087591	55.7775912408759	3.1664125	1.3975	3.75586122317376	1.58248818478906	88.5939213363936	0.940668460681319	0.339327050320833	1	3	rod	0.85	*rod*.mat	20140828_s3.fr1-48.rod2.mat	Rod	Rod
2.46742924528302	59.533195754717	2.449925	1.505	3.55425154745585	1.53576924344143	85.6165214100984	0.891201002338889	0.453608612605801	1	3	rod	0.85	*rod*.mat	20140828_s3.fr1-48.rod2.mat	Rod	Rod
2.59189885496183	63.0852671755725	3.0277375	1.29	NaN	NaN	78.5950043626359	0.863306794491656	0.504679481041722	1	3	rod	0.85	*rod*.mat	20140828_s3.fr1-48.rod2.mat	Rod	Rod
2.43666666666667	0.325486111111111	0.416025	0.86	2.26044993899149	1.59846660972851	85.023494078713	0.924076733838311	0.382206998861506	2	3	rod	0.85	*rod*.mat	20140828_s3.fr1-48.rod2.mat	Rod	Rod
2.37412735849057	2.58507075471698	1.2249625	0.9675	2.08127977397979	1.49004816089897	80.361529424153	0.866950122639555	0.498394908536654	2	3	rod	0.85	*rod*.mat	20140828_s3.fr1-48.rod2.mat	Rod	Rod
2.54200431034483	4.65956896551724	1.340525	0.9675	2.75692021321659	1.54789311090358	82.3659674337294	0.792730243689424	0.609572604978362	2	3	rod	0.85	*rod*.mat	20140828_s3.fr1-48.rod2.mat	Rod	Rod
2.60514112903226	7.41576612903226	1.432975	1.075	2.96589339329451	1.61306328847845	-81.4728925045973	0.953200402988578	0.302339199811093	2	3	rod	0.85	*rod*.mat	20140828_s3.fr1-48.rod2.mat	Rod	Rod
2.47981914893617	10.3790106382979	2.71571875	0.9675	3.95116178810898	1.54564817886316	-13.3398421339825	0.677871199857175	0.73518068282851	2	3	rod	0.85	*rod*.mat	20140828_s3.fr1-48.rod2.mat	Rod	Rod
2.57917307692308	14.3289230769231	1.5023125	0.86	2.43557235368766	1.56819334489649	-89.2643007332039	0.964685881048216	0.263403019926172	2	3	rod	0.85	*rod*.mat	20140828_s3.fr1-48.rod2.mat	Rod	Rod
2.58551282051282	16.7644871794872	0.9013875	0.9675	3.05120894850786	1.58148787175735	-87.4527770080978	0.911740932699685	0.410765713807649	2	3	rod	0.85	*rod*.mat	20140828_s3.fr1-48.rod2.mat	Rod	Rod
2.55289130434783	19.8155217391304	1.32896875	0.86	2.69081170492255	1.61570914238228	79.0429897587324	0.905166829353769	0.425056479820795	2	3	rod	0.85	*rod*.mat	20140828_s3.fr1-48.rod2.mat	Rod	Rod
2.43208	22.50362	1.44453125	0.9675	3.01962785962282	1.53395806534389	-88.7527165819407	0.889341553331964	0.457243481656205	2	3	rod	0.85	*rod*.mat	20140828_s3.fr1-48.rod2.mat	Rod	Rod
2.54329268292683	25.5211991869919	1.42141875	1.075	2.28707152851914	1.55311058518577	-84.1931814800103	0.878261958973449	0.478179810761725	2	3	rod	0.85	*rod*.mat	20140828_s3.fr1-48.rod2.mat	Rod	Rod
2.58373913043478	27.8079130434783	1.32896875	0.9675	2.60616431602049	1.58924173061395	86.8489483568707	0.876911763594138	0.480651390167778	2	3	rod	0.85	*rod*.mat	20140828_s3.fr1-48.rod2.mat	Rod	Rod
2.53567010309278	30.4136340206186	1.12095625	0.86	2.18860096879725	1.58687608188012	-86.2310203526652	0.837593427684693	0.546294105678807	2	3	rod	0.85	*rod*.mat	20140828_s3.fr1-48.rod2.mat	Rod	Rod
2.50047945205479	32.6019520547945	1.6872125	1.075	3.23562340372514	1.53323283405998	85.7249780279328	0.852244626899536	0.523143475464304	2	3	rod	0.85	*rod*.mat	20140828_s3.fr1-48.rod2.mat	Rod	Rod
2.6219921875	35.83529296875	1.4792	0.9675	2.85069824031195	1.6117435558505	81.6425620186291	0.8389860501385	0.544152926733835	2	3	rod	0.85	*rod*.mat	20140828_s3.fr1-48.rod2.mat	Rod	Rod
2.50529661016949	38.6836016949153	1.3636375	0.86	4.43273574297283	1.5698897853029	86.8760268994464	0.89273279128313	0.450586466028254	2	3	rod	0.85	*rod*.mat	20140828_s3.fr1-48.rod2.mat	Rod	Rod
2.50931506849315	43.1163356164384	1.6872125	1.075	2.51748364253086	1.58960174564866	-78.8357379994549	0.889621836831016	0.456697917045183	2	3	rod	0.85	*rod*.mat	20140828_s3.fr1-48.rod2.mat	Rod	Rod
2.46197552447552	45.6333741258741	1.65254375	1.075	2.47787564194237	1.49465740176036	-85.9421989059107	0.861020489600092	0.508570267012158	2	3	rod	0.85	*rod*.mat	20140828_s3.fr1-48.rod2.mat	Rod	Rod
2.65045608108108	48.1040709459459	1.710325	1.075	2.69497639899326	1.59887751814471	-81.2030485384515	0.924355620717032	0.381532025456358	2	3	rod	0.85	*rod*.mat	20140828_s3.fr1-48.rod2.mat	Rod	Rod
2.57478787878788	50.7979848484849	1.90678125	0.9675	3.09157793457607	1.59793154414898	-88.52840459552	0.935087195664609	0.354417742930707	2	3	rod	0.85	*rod*.mat	20140828_s3.fr1-48.rod2.mat	Rod	Rod
2.49090753424657	53.8884246575342	1.6872125	1.1825	3.68294521376133	1.54648176317429	-89.7917720106295	0.837498591484137	0.546439483622924	2	3	rod	0.85	*rod*.mat	20140828_s3.fr1-48.rod2.mat	Rod	Rod
2.58044791666667	57.57028125	2.7735	0.9675	3.41628464170431	1.54750257789203	84.4925281954495	0.951261915496281	0.30838412430984	2	3	rod	0.85	*rod*.mat	20140828_s3.fr1-48.rod2.mat	Rod	Rod
2.66001879699248	60.9856390977444	1.53698125	1.075	1.92076435521354	1.72273604268162	-88.6791207249422	0.965016588153245	0.262188833837506	2	3	rod	0.85	*rod*.mat	20140828_s3.fr1-48.rod2.mat	Rod	Rod
2.3693	62.884275	1.155625	0.9675	3.02516046672572	1.52837814339461	84.1004659498993	0.829548902740275	0.558434076648628	2	3	rod	0.85	*rod*.mat	20140828_s3.fr1-48.rod2.mat	Rod	Rod
2.49758333333333	65.9067142857143	2.4268125	1.29	3.03334576941488	1.50814571644074	89.572448708202	0.918014292572998	0.396547296840739	2	3	rod	0.85	*rod*.mat	20140828_s3.fr1-48.rod2.mat	Rod	Rod
2.6875	68.9341089108911	1.16718125	0.9675	2.01826623297346	1.61931549320118	-86.3461149046167	0.942581361530735	0.333976611299155	2	3	rod	0.85	*rod*.mat	20140828_s3.fr1-48.rod2.mat	Rod	Rod
2.58961382113821	70.95	1.42141875	0.9675	NaN	NaN	-74.412253074037	0.807970976517115	0.589222284970604	2	3	rod	0.85	*rod*.mat	20140828_s3.fr1-48.rod2.mat	Rod	Rod
2.365	0.186333333333333	0.17334375	0.7525	2.09649443746075	1.54393420148419	84.7049558221647	0.870340101648495	0.492451121901949	3	3	rod	0.85	*rod*.mat	20140828_s3.fr1-48.rod2.mat	Rod	Rod
2.42130952380952	2.28207142857143	1.21340625	0.86	2.51856980361367	1.51192617572109	72.4581276662077	0.770620270234816	0.637294593656041	3	3	rod	0.85	*rod*.mat	20140828_s3.fr1-48.rod2.mat	Rod	Rod
2.56949248120301	4.79627819548872	1.53698125	1.1825	2.9128001181453	1.56662977183117	-82.4212124190241	0.964910875643637	0.262577611506824	3	3	rod	0.85	*rod*.mat	20140828_s3.fr1-48.rod2.mat	Rod	Rod
2.58162878787879	7.70905303030303	1.525425	0.9675	3.39207563783834	1.57846811147716	0	0.867831385196061	0.49685881985599	3	3	rod	0.85	*rod*.mat	20140828_s3.fr1-48.rod2.mat	Rod	Rod
2.55560576923077	11.1010288461538	3.004625	1.1825	4.46363215406028	1.57225523320027	-86.5236975000164	0.910197794336727	0.414173846572375	3	3	rod	0.85	*rod*.mat	20140828_s3.fr1-48.rod2.mat	Rod	Rod
2.54909375	15.56465625	1.849	0.9675	2.82674383011634	1.51787438942591	-73.9341015444519	0.913572179175301	0.406676620224095	3	3	rod	0.85	*rod*.mat	20140828_s3.fr1-48.rod2.mat	Rod	Rod
2.69862068965517	18.3874425287356	1.00539375	0.7525	3.21371722662815	1.60492616505933	-89.1894019956996	0.972275665527485	0.233837615073121	3	3	rod	0.85	*rod*.mat	20140828_s3.fr1-48.rod2.mat	Rod	Rod
2.58895833333333	21.5992881944444	1.6641	0.9675	2.92875220745852	1.61169229595141	-86.2113293090093	0.957734998873164	0.287651997965285	3	3	rod	0.85	*rod*.mat	20140828_s3.fr1-48.rod2.mat	Rod	Rod
2.46921755725191	24.5255916030534	1.51386875	0.86	3.41947967926991	1.5322764922636	-88.2026448652491	0.928210297300661	0.372055968887772	3	3	rod	0.85	*rod*.mat	20140828_s3.fr1-48.rod2.mat	Rod	Rod
2.60090277777778	27.9425347222222	1.6641	0.9675	2.61651666632845	1.59410077564145	-89.0789496778007	0.889378977620282	0.457170683844779	3	3	rod	0.85	*rod*.mat	20140828_s3.fr1-48.rod2.mat	Rod	Rod
2.53993181818182	30.5583409090909	1.2711875	0.9675	2.77055833455849	1.5600453721793	85.4441908225427	0.905531617854708	0.424278786961398	3	3	rod	0.85	*rod*.mat	20140828_s3.fr1-48.rod2.mat	Rod	Rod
2.56971739130435	33.3287391304348	1.32896875	0.9675	2.73752151403945	1.57358500546885	-87.5344321114755	0.944182604000608	0.32942254067175	3	3	rod	0.85	*rod*.mat	20140828_s3.fr1-48.rod2.mat	Rod	Rod
2.56208333333333	36.06625	1.8721125	0.9675	3.42668079479902	1.55761992980857	89.6048884445359	0.938806056545949	0.344446205078012	3	3	rod	0.85	*rod*.mat	20140828_s3.fr1-48.rod2.mat	Rod	Rod
2.60723333333333	39.4926333333333	1.7334375	0.9675	3.44229449373375	1.58918834066952	82.8423138360371	0.940094479441183	0.340914021014407	3	3	rod	0.85	*rod*.mat	20140828_s3.fr1-48.rod2.mat	Rod	Rod
2.54392617449664	42.9343456375839	1.72188125	0.86	4.69886087204014	1.5769589314709	-79.7091715721569	0.87571881174729	0.482821460533719	3	3	rod	0.85	*rod*.mat	20140828_s3.fr1-48.rod2.mat	Rod	Rod
2.51496913580247	47.6331172839506	1.8721125	1.075	2.77913258038424	1.58027573433962	87.1990648298874	0.91287715035684	0.40823437919457	3	3	rod	0.85	*rod*.mat	20140828_s3.fr1-48.rod2.mat	Rod	Rod
2.488625	50.412125	1.849	1.075	2.77237294395349	1.48999196219199	-86.7005202636081	0.934346233376622	0.356366547496983	3	3	rod	0.85	*rod*.mat	20140828_s3.fr1-48.rod2.mat	Rod	Rod
2.7124011299435	53.1754519774011	2.04545625	0.9675	3.13522948901841	1.59797220740363	-84.839882605638	0.950109816783336	0.311915591229318	3	3	rod	0.85	*rod*.mat	20140828_s3.fr1-48.rod2.mat	Rod	Rod
2.62720899470899	56.3095238095238	2.18413125	0.9675	3.31715408370447	1.61941863539349	89.4663054004272	0.951289287134964	0.308299679179614	3	3	rod	0.85	*rod*.mat	20140828_s3.fr1-48.rod2.mat	Rod	Rod
2.46598484848485	59.6227575757576	1.90678125	1.1825	4.12520160529703	1.54569986321561	89.0280067579877	0.946236844470749	0.323474626773168	3	3	rod	0.85	*rod*.mat	20140828_s3.fr1-48.rod2.mat	Rod	Rod
2.569501953125	63.74666015625	2.9584	0.9675	3.66249115722029	1.53793435950743	-88.7173254634092	0.975276840686597	0.220986615025368	3	3	rod	0.85	*rod*.mat	20140828_s3.fr1-48.rod2.mat	Rod	Rod
2.68983695652174	67.4071739130435	1.5947625	1.075	2.18902834362914	1.70097530061606	81.8948765449299	0.859719030690328	0.510767254499427	3	3	rod	0.85	*rod*.mat	20140828_s3.fr1-48.rod2.mat	Rod	Rod
2.40567567567568	69.5776801801802	1.28274375	1.075	3.24581073251844	1.54361185370528	-89.1175451136859	0.868898471623562	0.494990349411216	3	3	rod	0.85	*rod*.mat	20140828_s3.fr1-48.rod2.mat	Rod	Rod
2.49390046296296	72.8222916666667	2.49615	1.29	3.49138297086929	1.51079732065593	87.5637094338672	0.93194186598611	0.362607719750045	3	3	rod	0.85	*rod*.mat	20140828_s3.fr1-48.rod2.mat	Rod	Rod
2.70325431034483	76.3073922413793	1.340525	0.9675	2.31545756274422	1.59359817004489	85.4396601526169	0.874758122447978	0.484559828309454	3	3	rod	0.85	*rod*.mat	20140828_s3.fr1-48.rod2.mat	Rod	Rod
2.65046218487395	78.6222478991597	1.37519375	1.075	NaN	NaN	-85.4468994731325	0.902956639945157	0.429731667880029	3	3	rod	0.85	*rod*.mat	20140828_s3.fr1-48.rod2.mat	Rod	Rod
2.33568181818182	0.185681818181818	0.12711875	0.5375	2.20253477279917	1.46544026821895	78.3012841726809	0.933545778745736	0.358458196985392	4	3	rod	0.85	*rod*.mat	20140828_s3.fr1-48.rod2.mat	Rod	Rod
2.5673031496063	2.37600393700787	1.46764375	1.075	2.5597305743447	1.59420680511119	80.1249186863702	0.866990032672857	0.498325479226096	4	3	rod	0.85	*rod*.mat	20140828_s3.fr1-48.rod2.mat	Rod	Rod
2.50738410596027	4.93503311258278	1.74499375	1.1825	3.16074027267176	1.58020248870916	-84.7722193674863	0.813266723651146	0.581891086202332	4	3	rod	0.85	*rod*.mat	20140828_s3.fr1-48.rod2.mat	Rod	Rod
2.47765410958904	8.09563356164384	1.6872125	0.9675	3.93948581738498	1.54434648087035	-85.6208609505849	0.949532340646591	0.31366914745669	4	3	rod	0.85	*rod*.mat	20140828_s3.fr1-48.rod2.mat	Rod	Rod
2.58184075342466	12.0337414383562	3.374425	1.075	5.10457674606131	1.56804161628254	-83.9277993063082	0.918619324093638	0.395143692094088	4	3	rod	0.85	*rod*.mat	20140828_s3.fr1-48.rod2.mat	Rod	Rod
2.59590236686391	17.138298816568	1.95300625	0.9675	3.12352512707589	1.58277102180521	84.7005945619452	0.939016514198206	0.343872048970325	4	3	rod	0.85	*rod*.mat	20140828_s3.fr1-48.rod2.mat	Rod	Rod
2.5585	20.2616	0.86671875	0.86	3.43806914605655	1.56988600558414	83.1669908582013	0.901984500700003	0.431768410721497	4	3	rod	0.85	*rod*.mat	20140828_s3.fr1-48.rod2.mat	Rod	Rod
2.56162974683544	23.699667721519	1.8258875	0.9675	3.49081182904657	1.5910132295131	88.8337079921194	0.948755917505028	0.316009824213097	4	3	rod	0.85	*rod*.mat	20140828_s3.fr1-48.rod2.mat	Rod	Rod
2.49106115107914	27.1897661870504	1.60631875	0.9675	3.63979824384194	1.54635879046519	84.6921687914101	0.904734398218394	0.425976136280427	4	3	rod	0.85	*rod*.mat	20140828_s3.fr1-48.rod2.mat	Rod	Rod
2.58	30.8284776536313	2.06856875	1.075	3.12343069766222	1.58922552180498	-89.1360359930794	0.927680677715273	0.373374557507246	4	3	rod	0.85	*rod*.mat	20140828_s3.fr1-48.rod2.mat	Rod	Rod
2.52244094488189	33.9513779527559	1.46764375	0.9675	3.0216137999159	1.57211376885384	-84.230550858835	0.964573993231195	0.263812455320114	4	3	rod	0.85	*rod*.mat	20140828_s3.fr1-48.rod2.mat	Rod	Rod
2.51846014492754	36.9729891304348	1.5947625	1.075	3.17415021292832	1.57937770048381	89.3165694672797	0.922558414038726	0.38585745125156	4	3	rod	0.85	*rod*.mat	20140828_s3.fr1-48.rod2.mat	Rod	Rod
2.49122191011236	40.1470224719101	2.0570125	0.86	3.55386677281244	1.55967940180893	-86.5883104423879	0.976696653056221	0.214624434556683	4	3	rod	0.85	*rod*.mat	20140828_s3.fr1-48.rod2.mat	Rod	Rod
2.53072916666667	43.7006696428571	1.94145	1.075	4.00858329330377	1.55722755549191	9.99155326094999	0.781582173964938	0.623802296677594	4	3	rod	0.85	*rod*.mat	20140828_s3.fr1-48.rod2.mat	Rod	Rod
2.58511904761905	47.7088839285714	1.94145	0.9675	5.22214135490651	1.56933883690401	-79.1492352791215	0.925049759141674	0.379845946551929	4	3	rod	0.85	*rod*.mat	20140828_s3.fr1-48.rod2.mat	Rod	Rod
2.59273026315789	52.9310197368421	1.75655	1.075	3.07531190692224	1.5743564594453	89.1796446897101	0.980319246735027	0.197418779453396	4	3	rod	0.85	*rod*.mat	20140828_s3.fr1-48.rod2.mat	Rod	Rod
2.5817817679558	56.0063121546961	2.09168125	1.075	3.0786020156572	1.55147217762078	-88.998741029939	0.947374641643074	0.320126987883959	4	3	rod	0.85	*rod*.mat	20140828_s3.fr1-48.rod2.mat	Rod	Rod
2.64126943005181	59.0843393782383	2.23035625	1.075	3.5651486791451	1.6010774368176	88.2277905864458	0.725768025358797	0.687939512869259	4	3	rod	0.85	*rod*.mat	20140828_s3.fr1-48.rod2.mat	Rod	Rod
2.53332926829268	62.6478536585366	2.36903125	1.075	3.57302768336868	1.58325753469868	-86.0198833361905	0.964472458767535	0.264183414087459	4	3	rod	0.85	*rod*.mat	20140828_s3.fr1-48.rod2.mat	Rod	Rod
2.48880617977528	66.2206039325843	2.0570125	1.075	4.54584238376361	1.5516160111995	-84.1717945182114	0.955634330144323	0.294555643384424	4	3	rod	0.85	*rod*.mat	20140828_s3.fr1-48.rod2.mat	Rod	Rod
2.57599152542373	70.7656101694915	3.40909375	1.075	4.04658779316279	1.53659208645741	88.4962391360059	0.961447631117679	0.27498809541179	4	3	rod	0.85	*rod*.mat	20140828_s3.fr1-48.rod2.mat	Rod	Rod
2.714375	74.8098310810811	1.710325	1.1825	2.56000416280565	1.67152666043025	-86.6993273994164	0.964449547463481	0.264267043721851	4	3	rod	0.85	*rod*.mat	20140828_s3.fr1-48.rod2.mat	Rod	Rod
2.45694078947368	77.3568585526316	1.75655	1.1825	2.78939189069087	1.56551476130692	86.3814825980314	0.934478853291528	0.356018641016099	4	3	rod	0.85	*rod*.mat	20140828_s3.fr1-48.rod2.mat	Rod	Rod
2.47167307692308	80.1462115384615	1.5023125	1.1825	2.03611750209049	1.45246521479066	81.032538061116	0.909534785291005	0.415627807474002	4	3	rod	0.85	*rod*.mat	20140828_s3.fr1-48.rod2.mat	Rod	Rod
2.71204724409449	82.1680905511811	1.46764375	1.075	2.65023599412151	1.59577200801928	-83.8396894864922	0.844356436387588	0.535781866369937	4	3	rod	0.85	*rod*.mat	20140828_s3.fr1-48.rod2.mat	Rod	Rod
2.64586267605634	84.8175	1.6409875	0.9675	2.59137432204113	1.56699850690054	89.9604352536959	0.89252445485352	0.450998999431735	4	3	rod	0.85	*rod*.mat	20140828_s3.fr1-48.rod2.mat	Rod	Rod
2.65570422535211	87.4088556338028	1.6409875	0.9675	NaN	NaN	85.2096699378562	0.91722793838556	0.398362785717961	4	3	rod	0.85	*rod*.mat	20140828_s3.fr1-48.rod2.mat	Rod	Rod
2.51828703703704	0.437962962962963	0.6240375	0.86	2.75373655020093	1.57605813571521	88.3604340366014	0.934769938266132	0.355253659395553	5	3	rod	0.85	*rod*.mat	20140828_s3.fr1-48.rod2.mat	Rod	Rod
2.50379746835443	3.19166139240506	1.8258875	1.075	3.09111971330629	1.56932894053122	89.5044031560256	0.91883619120429	0.394639143691034	5	3	rod	0.85	*rod*.mat	20140828_s3.fr1-48.rod2.mat	Rod	Rod
2.50833333333333	6.28277777777778	1.76810625	0.86	3.3874314807384	1.5333403173275	-84.6179453251793	0.969200617017725	0.246272540029255	5	3	rod	0.85	*rod*.mat	20140828_s3.fr1-48.rod2.mat	Rod	Rod
2.63518333333333	9.66783333333333	1.7334375	0.9675	3.1221788126273	1.57949811049111	-86.4361321839846	0.929880385628515	0.367862023622124	5	3	rod	0.85	*rod*.mat	20140828_s3.fr1-48.rod2.mat	Rod	Rod
2.60801515151515	12.7898939393939	1.90678125	1.075	2.52558032217858	1.59088273223626	-89.5965388206173	0.943024267936328	0.332723954778059	5	3	rod	0.85	*rod*.mat	20140828_s3.fr1-48.rod2.mat	Rod	Rod
2.55728873239437	15.3149647887324	1.6409875	0.9675	4.31657359107213	1.56630512790704	88.8697602432346	0.949974571612676	0.312327253516744	5	3	rod	0.85	*rod*.mat	20140828_s3.fr1-48.rod2.mat	Rod	Rod
2.57667525773196	19.6314948453608	2.2419125	0.9675	3.52281555191717	1.60285721797141	-86.5736347191182	0.968929791473679	0.24733592378539	5	3	rod	0.85	*rod*.mat	20140828_s3.fr1-48.rod2.mat	Rod	Rod
2.46375	23.1525	0.9938375	0.86	2.98602250847833	1.55318044997017	89.8988343740671	0.719478500874609	0.694514713148127	5	3	rod	0.85	*rod*.mat	20140828_s3.fr1-48.rod2.mat	Rod	Rod
2.51634868421053	26.1380592105263	0.878275	0.86	1.72820245070214	1.57446991173135	81.3901908511745	0.879515571574358	0.475870107653581	5	3	rod	0.85	*rod*.mat	20140828_s3.fr1-48.rod2.mat	Rod	Rod
2.51	27.86625	0.9938375	0.86	3.08524967981319	1.55150034713304	-77.4030551285394	0.865742226127915	0.500490157644566	5	3	rod	0.85	*rod*.mat	20140828_s3.fr1-48.rod2.mat	Rod	Rod
2.56952922077922	30.9509253246753	1.7796625	0.9675	4.07335954865122	1.58039510273537	40.6029017464888	0.477942637641794	0.878391049091465	5	3	rod	0.85	*rod*.mat	20140828_s3.fr1-48.rod2.mat	Rod	Rod
2.53043055555556	35.0240972222222	2.080125	1.075	3.68278202641556	1.56005167627349	-89.5177370351138	0.939987679811912	0.341208384717929	5	3	rod	0.85	*rod*.mat	20140828_s3.fr1-48.rod2.mat	Rod	Rod
2.57	38.7066666666667	1.49075625	0.9675	3.18151172846376	1.58326632388433	-89.7485977382954	0.947388431544259	0.320086175546695	5	3	rod	0.85	*rod*.mat	20140828_s3.fr1-48.rod2.mat	Rod	Rod
2.5303275862069	41.8879310344828	1.67565625	1.075	3.62027658474142	1.54961179705655	83.0044022233203	0.93612454794096	0.351668637700794	5	3	rod	0.85	*rod*.mat	20140828_s3.fr1-48.rod2.mat	Rod	Rod
2.60701570680628	45.5073952879581	2.20724375	1.075	3.95444381396273	1.5896016639988	-87.1824767111532	0.911374624167155	0.411577810898714	5	3	rod	0.85	*rod*.mat	20140828_s3.fr1-48.rod2.mat	Rod	Rod
2.53265544041451	49.4611398963731	2.23035625	0.86	4.64936876409259	1.56702196376006	89.4650125727286	0.969403462953877	0.245472862070397	5	3	rod	0.85	*rod*.mat	20140828_s3.fr1-48.rod2.mat	Rod	Rod
2.55020380434783	54.1104755434783	2.12635	0.86	5.7250267594697	1.55915361363838	-81.4773329456501	0.887463644217688	0.460877728027577	5	3	rod	0.85	*rod*.mat	20140828_s3.fr1-48.rod2.mat	Rod	Rod
2.61685714285714	59.8351142857143	2.02234375	0.9675	3.43618152796986	1.58490947834902	87.3816521723562	0.775391180630162	0.63148120874731	5	3	rod	0.85	*rod*.mat	20140828_s3.fr1-48.rod2.mat	Rod	Rod
2.56836340206186	63.2709536082474	2.2419125	1.075	3.36803785582585	1.56329534358431	82.5275827446528	0.879582407622657	0.475746558790214	5	3	rod	0.85	*rod*.mat	20140828_s3.fr1-48.rod2.mat	Rod	Rod
2.59362676056338	66.638896713615	2.46148125	1.075	4.03470644914187	1.59209506155868	-88.532332542453	0.955825467974686	0.293934813812472	5	3	rod	0.85	*rod*.mat	20140828_s3.fr1-48.rod2.mat	Rod	Rod
2.50769911504425	70.6726880530973	2.6117125	1.075	4.00617691083952	1.55887091277043	80.1518314494389	0.967854830967465	0.251509495194394	5	3	rod	0.85	*rod*.mat	20140828_s3.fr1-48.rod2.mat	Rod	Rod
2.55547330097087	74.6785800970874	2.3805875	1.29	3.19864260126464	1.569410350599	88.7628039071368	0.9653570693556	0.260932421605993	5	3	rod	0.85	*rod*.mat	20140828_s3.fr1-48.rod2.mat	Rod	Rod
2.55990654205607	77.8772196261682	1.23651875	1.075	2.71513706652842	1.53849764867047	-89.5459650792005	0.97333316166155	0.229396068863291	5	3	rod	0.85	*rod*.mat	20140828_s3.fr1-48.rod2.mat	Rod	Rod
2.64758663366337	80.5909405940594	2.3343625	1.075	3.62983476948668	1.54761359798206	89.9872681207473	0.973526278780768	0.228575117900595	5	3	rod	0.85	*rod*.mat	20140828_s3.fr1-48.rod2.mat	Rod	Rod
2.73172857142857	84.2198	2.02234375	1.075	2.75786397113205	1.63390501005612	85.4662875867926	0.946811163329396	0.321789715489534	5	3	rod	0.85	*rod*.mat	20140828_s3.fr1-48.rod2.mat	Rod	Rod
2.55779891304348	86.9721739130435	2.12635	1.1825	3.05367750260473	1.56328649806861	-85.2173100523211	0.954436415887403	0.298414356269949	5	3	rod	0.85	*rod*.mat	20140828_s3.fr1-48.rod2.mat	Rod	Rod
2.58073129251701	90.0257653061225	1.69876875	1.1825	2.3108932662406	1.49948495973979	86.1965472907545	0.913787140516092	0.406193379841946	5	3	rod	0.85	*rod*.mat	20140828_s3.fr1-48.rod2.mat	Rod	Rod
2.74538461538462	92.3307852564103	1.802775	1.075	1.95465743775481	1.61570200791901	-85.3310337062588	0.899072733064888	0.437799292666436	5	3	rod	0.85	*rod*.mat	20140828_s3.fr1-48.rod2.mat	Rod	Rod
2.65763888888889	94.2834722222222	0.2080125	0.7525	NaN	NaN	-3.54113713048048	0.832972447607186	0.553314468930005	5	3	rod	0.85	*rod*.mat	20140828_s3.fr1-48.rod2.mat	Rod	Rod
2.46199712643678	1.52044540229885	2.0107875	0.9675	3.30874040398439	1.5701350610779	-89.7447047919738	0.968988995545126	0.24710387797938	6	3	rod	0.85	*rod*.mat	20140828_s3.fr1-48.rod2.mat	Rod	Rod
2.46418508287293	4.82918508287293	2.09168125	0.9675	3.00671215419051	1.53765896099184	-86.3265764812938	0.953659882016339	0.300886738545558	6	3	rod	0.85	*rod*.mat	20140828_s3.fr1-48.rod2.mat	Rod	Rod
2.56380136986301	7.83424657534247	1.6872125	1.075	3.52166439021195	1.56976451475542	-86.5369653681975	0.925183597621309	0.379519842290877	6	3	rod	0.85	*rod*.mat	20140828_s3.fr1-48.rod2.mat	Rod	Rod
2.56743506493507	11.3559090909091	0.88983125	0.9675	2.05048563921813	1.56352876906013	-88.3385828081862	0.742544258403125	0.669797002316786	6	3	rod	0.85	*rod*.mat	20140828_s3.fr1-48.rod2.mat	Rod	Rod
2.58233695652174	13.4063405797101	1.5947625	0.9675	3.04471453604011	1.57350382528199	89.3688704005389	0.97251509752197	0.232839827116909	6	3	rod	0.85	*rod*.mat	20140828_s3.fr1-48.rod2.mat	Rod	Rod
2.57409340659341	16.451043956044	1.05161875	0.7525	3.34852387934918	1.57445250036868	86.2586911819263	0.962608742347619	0.270895568727021	6	3	rod	0.85	*rod*.mat	20140828_s3.fr1-48.rod2.mat	Rod	Rod
2.56185064935065	19.7995454545455	0.88983125	0.9675	1.92228658305031	1.59757477351454	85.7428189328134	0.818557925627266	0.574423991832503	6	3	rod	0.85	*rod*.mat	20140828_s3.fr1-48.rod2.mat	Rod	Rod
2.51038095238095	21.7211428571429	1.21340625	0.86	3.63855028752149	1.54794817919265	-83.8495997513023	0.798902184801793	0.601460970569929	6	3	rod	0.85	*rod*.mat	20140828_s3.fr1-48.rod2.mat	Rod	Rod
2.59350785340314	25.3587434554974	2.20724375	0.9675	4.55869213375442	1.5832663557768	-88.9085512138311	0.973236243637783	0.229806906053359	6	3	rod	0.85	*rod*.mat	20140828_s3.fr1-48.rod2.mat	Rod	Rod
2.53666230366492	29.9170811518325	2.20724375	0.86	3.22022750419278	1.58720786494384	-75.8279678208748	0.803803371396353	0.59489506648808	6	3	rod	0.85	*rod*.mat	20140828_s3.fr1-48.rod2.mat	Rod	Rod
2.48381578947368	33.136875	0.878275	0.86	1.65284941127882	1.54374559272458	-87.0176229382152	0.959044684991485	0.283254818475489	6	3	rod	0.85	*rod*.mat	20140828_s3.fr1-48.rod2.mat	Rod	Rod
2.52852112676056	34.7891197183099	0.82049375	0.86	2.85902817856318	1.5533192928872	81.9014310875293	0.904255377769684	0.426992051184336	6	3	rod	0.85	*rod*.mat	20140828_s3.fr1-48.rod2.mat	Rod	Rod
2.57848591549296	37.6477112676056	1.6409875	1.075	3.84294267625499	1.57771652523605	-81.5135311615624	0.877661934762531	0.47928021894179	6	3	rod	0.85	*rod*.mat	20140828_s3.fr1-48.rod2.mat	Rod	Rod
2.55189220183486	41.4905619266055	2.5192625	0.9675	3.69638408726472	1.59074533538579	89.2940758193597	0.759332940946104	0.650702301205506	6	3	rod	0.85	*rod*.mat	20140828_s3.fr1-48.rod2.mat	Rod	Rod
2.47815789473684	45.1862105263158	1.09784375	0.9675	1.98506073732932	1.58732845789071	-86.9965396557024	0.892296061120004	0.451450705293198	6	3	rod	0.85	*rod*.mat	20140828_s3.fr1-48.rod2.mat	Rod	Rod
2.44534210526316	47.171	1.09784375	0.86	4.11422527869771	1.55334852715184	89.2783485662427	0.667566451400213	0.744550221922556	6	3	rod	0.85	*rod*.mat	20140828_s3.fr1-48.rod2.mat	Rod	Rod
2.51712264150943	51.2845990566038	2.449925	0.9675	6.34841482358942	1.55961968584541	89.2986880624035	0.910111376002721	0.414363708920597	6	3	rod	0.85	*rod*.mat	20140828_s3.fr1-48.rod2.mat	Rod	Rod
2.58807511737089	57.632617370892	2.46148125	0.9675	3.79609383584047	1.58302813263153	88.6931653092533	0.977701003786497	0.210001779027882	6	3	rod	0.85	*rod*.mat	20140828_s3.fr1-48.rod2.mat	Rod	Rod
2.54164319248826	61.4284272300469	2.46148125	1.1825	2.85446495707526	1.57065071945732	87.7511800331206	0.976812157705749	0.214098128338943	6	3	rod	0.85	*rod*.mat	20140828_s3.fr1-48.rod2.mat	Rod	Rod
2.54205882352941	64.2828921568627	1.1787375	0.9675	1.76696105378907	1.58933601009602	79.9699421703822	0.836404763952785	0.548112279407318	6	3	rod	0.85	*rod*.mat	20140828_s3.fr1-48.rod2.mat	Rod	Rod
2.5093018018018	66.0495495495496	1.28274375	1.075	3.64131882153927	1.57473242171486	-81.0800666133193	0.682896722081233	0.730514932749979	6	3	rod	0.85	*rod*.mat	20140828_s3.fr1-48.rod2.mat	Rod	Rod
2.49496926229508	69.6908401639344	2.819725	1.075	4.43157131279643	1.54790078793945	89.0772814951224	0.940558691296571	0.339631194424897	6	3	rod	0.85	*rod*.mat	20140828_s3.fr1-48.rod2.mat	Rod	Rod
2.59642361111111	74.12125	2.49615	1.075	3.52934201110459	1.57674044310035	88.7724066060953	0.974599858468533	0.223953378793703	6	3	rod	0.85	*rod*.mat	20140828_s3.fr1-48.rod2.mat	Rod	Rod
2.57544491525424	77.6505296610169	1.3636375	1.1825	3.0009380885796	1.55922853400345	79.9466816520485	0.920345079328839	0.391107318974207	6	3	rod	0.85	*rod*.mat	20140828_s3.fr1-48.rod2.mat	Rod	Rod
2.61015837104072	80.6512669683258	2.55393125	1.1825	3.98612422735285	1.53915669550308	87.355450767568	0.960053240818023	0.279817395447122	6	3	rod	0.85	*rod*.mat	20140828_s3.fr1-48.rod2.mat	Rod	Rod
2.73625683060109	84.6353961748634	2.11479375	1.075	3.29751865474449	1.62483346050569	88.5998656054033	0.946010951704936	0.32413466222285	6	3	rod	0.85	*rod*.mat	20140828_s3.fr1-48.rod2.mat	Rod	Rod
2.5581550802139	87.9281016042781	2.16101875	1.1825	3.32041128667126	1.55059457014714	-89.7830795737412	0.906949570732486	0.421239214874589	6	3	rod	0.85	*rod*.mat	20140828_s3.fr1-48.rod2.mat	Rod	Rod
2.62522865853659	91.2478353658537	1.895225	1.1825	2.30861311105706	1.51723344805424	88.1704217994476	0.95128393643896	0.308316188795199	6	3	rod	0.85	*rod*.mat	20140828_s3.fr1-48.rod2.mat	Rod	Rod
2.7488255033557	93.5531375838926	1.72188125	1.1825	NaN	NaN	-83.3819844058026	0.855949979186786	0.517058636065718	6	3	rod	0.85	*rod*.mat	20140828_s3.fr1-48.rod2.mat	Rod	Rod
2.47771844660194	1.98718446601942	1.19029375	0.9675	2.19010066513474	1.58219483716087	82.5303821344873	0.976584357273058	0.215134825468978	7	3	rod	0.85	*rod*.mat	20140828_s3.fr1-48.rod2.mat	Rod	Rod
2.45275510204082	4.17714285714286	1.69876875	0.9675	3.60111245257068	1.55085990285822	79.5383635677077	0.927558197851875	0.373678725107254	7	3	rod	0.85	*rod*.mat	20140828_s3.fr1-48.rod2.mat	Rod	Rod
2.52454365079365	7.77753968253968	1.4560875	0.86	3.67743385711254	1.55236556844933	84.9724787850285	0.858340753951844	0.513080062081328	7	3	rod	0.85	*rod*.mat	20140828_s3.fr1-48.rod2.mat	Rod	Rod
2.59231770833333	11.4543489583333	1.1094	0.9675	2.22760514950282	1.60850690752731	-86.3266060046849	0.913970463940191	0.405780717931436	7	3	rod	0.85	*rod*.mat	20140828_s3.fr1-48.rod2.mat	Rod	Rod
2.50833333333333	13.6803703703704	1.248075	0.9675	4.37195527944042	1.54539698118651	-85.3458829099775	0.976525128498413	0.215403512996324	7	3	rod	0.85	*rod*.mat	20140828_s3.fr1-48.rod2.mat	Rod	Rod
2.6193661971831	18.0509154929577	2.46148125	0.9675	4.64713666051358	1.58783964326936	-86.3469272276543	0.862952353464665	0.505285301240592	7	3	rod	0.85	*rod*.mat	20140828_s3.fr1-48.rod2.mat	Rod	Rod
2.54016741071429	22.6973772321429	2.5886	1.29	4.76911099242339	1.58079152390672	73.9935878908159	0.849783293303214	0.527132198241337	7	3	rod	0.85	*rod*.mat	20140828_s3.fr1-48.rod2.mat	Rod	Rod
2.4925	27.46625	1.987675	1.075	3.4069135993757	1.53627142253448	83.8972325372705	0.817304039089899	0.576206653629873	7	3	rod	0.85	*rod*.mat	20140828_s3.fr1-48.rod2.mat	Rod	Rod
2.6101	30.8711333333333	0.86671875	0.9675	1.44227813945807	1.60202322645898	-80.9069130343659	0.872337757517648	0.488903709138192	7	3	rod	0.85	*rod*.mat	20140828_s3.fr1-48.rod2.mat	Rod	Rod
2.56506944444444	32.3127083333333	0.83205	0.9675	3.60966770953591	1.57277234465513	-71.9973007903764	0.866931976107169	0.498426472815118	7	3	rod	0.85	*rod*.mat	20140828_s3.fr1-48.rod2.mat	Rod	Rod
2.55793668122271	35.9223689956332	2.64638125	0.9675	4.0652299068588	1.58219710293672	-88.0683895557578	0.882910051595147	0.469542160825048	7	3	rod	0.85	*rod*.mat	20140828_s3.fr1-48.rod2.mat	Rod	Rod
2.51159090909091	39.9873347107438	1.39830625	0.9675	2.36087616148128	1.56417315942576	87.9350464238149	0.961741264039788	0.273959378454455	7	3	rod	0.85	*rod*.mat	20140828_s3.fr1-48.rod2.mat	Rod	Rod
2.52722727272727	42.3481590909091	1.2711875	0.86	3.27343553931603	1.5444312953702	-79.1179268196659	0.811366271755858	0.584538085206601	7	3	rod	0.85	*rod*.mat	20140828_s3.fr1-48.rod2.mat	Rod	Rod
2.61352150537634	45.6204569892473	1.07473125	0.86	2.21905872866665	1.59085433191402	-88.2191914108713	0.971022571510324	0.238987793867131	7	3	rod	0.85	*rod*.mat	20140828_s3.fr1-48.rod2.mat	Rod	Rod
2.56901459854015	47.8390693430657	1.58320625	0.86	5.71716351910715	1.5689555478881	-80.7091318728511	0.908248871222547	0.418430385993859	7	3	rod	0.85	*rod*.mat	20140828_s3.fr1-48.rod2.mat	Rod	Rod
2.57953862660944	53.5562231759657	2.69260625	1.075	3.30519406530278	1.54438382435688	88.1047728981497	0.933320498518595	0.359044352476127	7	3	rod	0.85	*rod*.mat	20140828_s3.fr1-48.rod2.mat	Rod	Rod
2.66682692307692	56.8602644230769	1.20185	0.9675	2.09368043119227	1.63633799702409	87.153047708987	0.812929318078407	0.582362364691071	7	3	rod	0.85	*rod*.mat	20140828_s3.fr1-48.rod2.mat	Rod	Rod
2.52970183486239	58.9494495412844	1.25963125	1.075	2.25422668819519	1.57785948833581	81.8070600913119	0.91547574768505	0.402373154423227	7	3	rod	0.85	*rod*.mat	20140828_s3.fr1-48.rod2.mat	Rod	Rod
2.51378	61.20362	1.44453125	1.075	1.90822736569814	1.55266208863403	-89.4470141791391	0.979587512329137	0.201018172533761	7	3	rod	0.85	*rod*.mat	20140828_s3.fr1-48.rod2.mat	Rod	Rod
2.54838235294118	63.1115336134454	1.37519375	1.075	2.91318769547413	1.5737809837272	-82.9415907243432	0.613518382813516	0.789680437867045	7	3	rod	0.85	*rod*.mat	20140828_s3.fr1-48.rod2.mat	Rod	Rod
2.5396875	66.0247083333333	1.38675	1.075	2.33591775862466	1.59248074089947	-83.6963376498718	0.669744004136809	0.742592060907464	7	3	rod	0.85	*rod*.mat	20140828_s3.fr1-48.rod2.mat	Rod	Rod
2.48903846153846	68.3600769230769	1.5023125	0.9675	3.63230146964421	1.53997730205022	-89.1369603583026	0.981431807609536	0.191811383948602	7	3	rod	0.85	*rod*.mat	20140828_s3.fr1-48.rod2.mat	Rod	Rod
2.60096473029046	71.990653526971	2.78505625	1.1825	3.95398498070237	1.57421628135317	-87.0180737359394	0.934711987998127	0.35540610502999	7	3	rod	0.85	*rod*.mat	20140828_s3.fr1-48.rod2.mat	Rod	Rod
2.58744230769231	75.9446153846154	1.5023125	1.1825	3.30296127989849	1.55880141531285	-89.1362929652025	0.919444929142121	0.393218796950045	7	3	rod	0.85	*rod*.mat	20140828_s3.fr1-48.rod2.mat	Rod	Rod
2.62706008583691	79.247339055794	2.69260625	1.1825	4.65289145248042	1.54157332368939	89.0185247315546	0.971355321454344	0.23763173079858	7	3	rod	0.85	*rod*.mat	20140828_s3.fr1-48.rod2.mat	Rod	Rod
2.76301219512195	83.898243902439	2.36903125	1.075	3.74403758479695	1.61726762997137	-80.8988758748657	0.829893092001674	0.557922446087179	7	3	rod	0.85	*rod*.mat	20140828_s3.fr1-48.rod2.mat	Rod	Rod
2.58908450704225	87.6382394366197	2.46148125	1.3975	3.49038887815013	1.55076650126106	84.4342449565402	0.732298883039363	0.680983366830132	7	3	rod	0.85	*rod*.mat	20140828_s3.fr1-48.rod2.mat	Rod	Rod
2.65899171270718	91.1279281767956	2.09168125	1.29	2.46342322809332	1.53202386395707	-89.1499850757867	0.963339204509193	0.268286371356419	7	3	rod	0.85	*rod*.mat	20140828_s3.fr1-48.rod2.mat	Rod	Rod
2.75448076923077	93.5895	1.5023125	1.075	NaN	NaN	-86.8322483640687	0.853465605699802	0.521149172394499	7	3	rod	0.85	*rod*.mat	20140828_s3.fr1-48.rod2.mat	Rod	Rod
2.4205720338983	1.57241525423729	1.3636375	0.9675	2.32236059969934	1.49654013634508	-89.3497409434389	0.904395571693665	0.426695031493089	8	3	rod	0.85	*rod*.mat	20140828_s3.fr1-48.rod2.mat	Rod	Rod
2.59286324786325	3.88837606837607	1.35208125	0.9675	3.70002056674298	1.61602022946368	88.2578127785884	0.923869962002821	0.38270653679929	8	3	rod	0.85	*rod*.mat	20140828_s3.fr1-48.rod2.mat	Rod	Rod
2.42559090909091	7.58461363636364	1.2711875	0.86	2.46596501299961	1.54104962138532	-83.2269844539764	0.915932126222545	0.401333203402669	8	3	rod	0.85	*rod*.mat	20140828_s3.fr1-48.rod2.mat	Rod	Rod
2.49893442622951	10.049487704918	1.4098625	0.9675	3.34179163730583	1.54877034329823	-86.434534718454	0.951078926057345	0.30894801570751	8	3	rod	0.85	*rod*.mat	20140828_s3.fr1-48.rod2.mat	Rod	Rod
2.57253472222222	13.39046875	1.6641	0.9675	2.17598371024967	1.58158783574846	87.1803206953378	0.862764731865189	0.505605594757009	8	3	rod	0.85	*rod*.mat	20140828_s3.fr1-48.rod2.mat	Rod	Rod
2.54905303030303	15.5663257575758	0.7627125	0.86	2.03433589952889	1.62430517379672	86.9173552557324	0.883646896211103	0.468153994767196	8	3	rod	0.85	*rod*.mat	20140828_s3.fr1-48.rod2.mat	Rod	Rod
2.44025	17.59775	0.1155625	0.43	0.898595236179578	1.40848106957868	-86.5869446126169	0.859902257349702	0.510458722919774	8	3	rod	0.85	*rod*.mat	20140828_s3.fr1-48.rod2.mat	Rod	Rod
2.58546610169491	18.4845338983051	0.68181875	0.7525	1.93574275099556	1.53679193402528	-89.7851072295718	0.833673603150715	0.552257479270045	8	3	rod	0.85	*rod*.mat	20140828_s3.fr1-48.rod2.mat	Rod	Rod
2.65127717391304	20.4191576086957	1.063175	0.86	2.85102261460156	1.60118810781562	80.2794737815275	0.928943846136196	0.370220651403581	8	3	rod	0.85	*rod*.mat	20140828_s3.fr1-48.rod2.mat	Rod	Rod
2.56464285714286	23.2688636363636	0.88983125	0.9675	1.60728722851575	1.62062079832741	-87.6377455144506	0.912374336271821	0.40935689869911	8	3	rod	0.85	*rod*.mat	20140828_s3.fr1-48.rod2.mat	Rod	Rod
2.48459375	24.87415625	0.9245	0.86	2.32485957303108	1.53468325049925	82.4838503210778	0.915497860857496	0.402322838980524	8	3	rod	0.85	*rod*.mat	20140828_s3.fr1-48.rod2.mat	Rod	Rod
2.56853333333333	27.1975	0.86671875	0.86	2.59961684672725	1.59023395287297	-73.7936743070205	0.655119128795169	0.755525596579401	8	3	rod	0.85	*rod*.mat	20140828_s3.fr1-48.rod2.mat	Rod	Rod
2.51800613496932	29.7966257668712	1.88366875	0.9675	3.6317504295242	1.55833588006418	81.1316623410078	0.714755639027264	0.699374274962074	8	3	rod	0.85	*rod*.mat	20140828_s3.fr1-48.rod2.mat	Rod	Rod
2.56325819672131	33.4280942622951	1.4098625	0.86	2.76117478410523	1.55312060831677	88.1052142755563	0.834827472334526	0.550511663305643	8	3	rod	0.85	*rod*.mat	20140828_s3.fr1-48.rod2.mat	Rod	Rod
2.61206140350877	36.1888377192982	1.3174125	0.86	3.67218771979688	1.58669703750049	-84.1866745568853	0.782866848730929	0.622189277598148	8	3	rod	0.85	*rod*.mat	20140828_s3.fr1-48.rod2.mat	Rod	Rod
2.55367346938775	39.8605612244898	1.1325125	0.86	2.44031577253894	1.57233030898192	85.8892020364372	0.856613173686254	0.515959175388095	8	3	rod	0.85	*rod*.mat	20140828_s3.fr1-48.rod2.mat	Rod	Rod
2.54993006993007	42.3008741258741	1.65254375	0.86	4.89099114403822	1.58263154894973	-86.467465707962	0.925786726524512	0.378046210126525	8	3	rod	0.85	*rod*.mat	20140828_s3.fr1-48.rod2.mat	Rod	Rod
2.49204545454545	47.1915227272727	1.2711875	0.9675	2.55764112601853	1.52588456943383	81.9646367641433	0.900501366811284	0.434853180247092	8	3	rod	0.85	*rod*.mat	20140828_s3.fr1-48.rod2.mat	Rod	Rod
2.606875	49.7465848214286	1.2943	0.9675	2.46248396400784	1.53214603589188	77.2168279362838	0.903341913672199	0.428921189734255	8	3	rod	0.85	*rod*.mat	20140828_s3.fr1-48.rod2.mat	Rod	Rod
2.70202702702703	52.2072297297297	1.28274375	0.9675	2.24046719735039	1.64157845441624	-86.7450789502768	0.895144432369787	0.445776227716746	8	3	rod	0.85	*rod*.mat	20140828_s3.fr1-48.rod2.mat	Rod	Rod
2.54357438016529	54.4420867768595	1.39830625	0.9675	2.39133396176216	1.61470988115288	87.0820140162985	0.9723289418311	0.233615985920514	8	3	rod	0.85	*rod*.mat	20140828_s3.fr1-48.rod2.mat	Rod	Rod
2.43859615384615	56.8311153846154	1.5023125	0.9675	2.55096386111282	1.53480668349398	-88.8857046880375	0.882775173076353	0.469795693679726	8	3	rod	0.85	*rod*.mat	20140828_s3.fr1-48.rod2.mat	Rod	Rod
2.53038461538462	59.3804273504273	1.35208125	1.075	2.90391230997668	1.53629931498922	83.4725263507073	0.851231978853547	0.52478959419664	8	3	rod	0.85	*rod*.mat	20140828_s3.fr1-48.rod2.mat	Rod	Rod
2.63054104477612	62.2826119402985	1.5485375	0.86	2.80791472265215	1.60617853896022	-80.8271023530571	0.936366826535386	0.351023027968324	8	3	rod	0.85	*rod*.mat	20140828_s3.fr1-48.rod2.mat	Rod	Rod
2.53121153846154	65.0887692307692	1.5023125	0.9675	3.79271509840253	1.55535527350122	45	0.59225774015139	0.805748576933754	8	3	rod	0.85	*rod*.mat	20140828_s3.fr1-48.rod2.mat	Rod	Rod
2.58977272727273	68.8810321969697	3.05085	1.075	4.35674957144645	1.57060676706281	77.4176095141899	0.77043772648381	0.637515262256879	8	3	rod	0.85	*rod*.mat	20140828_s3.fr1-48.rod2.mat	Rod	Rod
2.5905985915493	73.2377816901408	1.6409875	1.075	2.69130286286403	1.59534264426417	-76.7530015625761	0.869479118132632	0.493969698596281	8	3	rod	0.85	*rod*.mat	20140828_s3.fr1-48.rod2.mat	Rod	Rod
2.52454365079365	75.9282738095238	1.4560875	1.075	2.16078734922638	1.51940446220992	-89.3407457437933	0.92933408215941	0.369239981227558	8	3	rod	0.85	*rod*.mat	20140828_s3.fr1-48.rod2.mat	Rod	Rod
2.63554166666667	78.0862083333333	1.38675	1.075	2.77183198025336	1.54829610969913	86.4277906149232	0.949619696947145	0.313404580646189	8	3	rod	0.85	*rod*.mat	20140828_s3.fr1-48.rod2.mat	Rod	Rod
2.69790322580645	80.8573387096774	1.07473125	0.9675	2.17166132844509	1.53334298589389	87.4391973634838	0.816864663757966	0.576829369140984	8	3	rod	0.85	*rod*.mat	20140828_s3.fr1-48.rod2.mat	Rod	Rod
2.77922018348624	83.0274770642202	1.25963125	0.9675	3.22557033055476	1.61696851227925	-87.2962993327702	0.921927476680929	0.387362527538137	8	3	rod	0.85	*rod*.mat	20140828_s3.fr1-48.rod2.mat	Rod	Rod
2.63034146341463	86.2496097560976	2.36903125	1.29	3.86159187310373	1.56078373089391	-82.4885344876912	0.747724635586796	0.664008937693306	8	3	rod	0.85	*rod*.mat	20140828_s3.fr1-48.rod2.mat	Rod	Rod
2.66900537634409	90.1110080645161	2.1494625	1.1825	3.06920232920462	1.52264482593042	-88.4344547586955	0.82781534961712	0.561000665720002	8	3	rod	0.85	*rod*.mat	20140828_s3.fr1-48.rod2.mat	Rod	Rod
2.8167349726776	93.1766530054645	2.11479375	1.075	NaN	NaN	86.7546928160345	0.937313488719883	0.348487336733722	8	3	rod	0.85	*rod*.mat	20140828_s3.fr1-48.rod2.mat	Rod	Rod
2.41219512195122	2.41962398373984	2.8428375	1.075	4.6350954526469	1.55419395575262	-87.6174163426548	0.984249521931867	0.176784836954111	9	3	rod	0.85	*rod*.mat	20140828_s3.fr1-48.rod2.mat	Rod	Rod
2.48914516129032	7.05408064516129	1.79121875	0.9675	2.65117593717555	1.54253004296142	85.7914916651565	0.93991801954932	0.341400229241991	9	3	rod	0.85	*rod*.mat	20140828_s3.fr1-48.rod2.mat	Rod	Rod
2.56407407407407	9.7041975308642	0.93605625	0.86	1.96169102825566	1.61749448878947	-88.4618826129481	0.961741184696788	0.27395965698989	9	3	rod	0.85	*rod*.mat	20140828_s3.fr1-48.rod2.mat	Rod	Rod
2.4725	11.66375	0.138675	0.5375	1.0026795022871	1.50491630804652	86.168078623073	0.872506982110685	0.488601643640404	9	3	rod	0.85	*rod*.mat	20140828_s3.fr1-48.rod2.mat	Rod	Rod
2.53850877192982	12.6642543859649	0.65870625	0.86	2.25282772670097	1.55237788601574	85.8207780375508	0.904880231214227	0.425666262649139	9	3	rod	0.85	*rod*.mat	20140828_s3.fr1-48.rod2.mat	Rod	Rod
2.58	14.9167	1.155625	0.9675	3.05987608382913	1.55100796708451	-86.8210230687297	0.898947583812352	0.438056208217546	9	3	rod	0.85	*rod*.mat	20140828_s3.fr1-48.rod2.mat	Rod	Rod
2.64054597701149	17.9759770114943	1.00539375	0.9675	1.89550358298614	1.66104692013476	-89.0926913115779	0.887220848217617	0.461344953898936	9	3	rod	0.85	*rod*.mat	20140828_s3.fr1-48.rod2.mat	Rod	Rod
2.46970779220779	19.8637662337662	0.88983125	0.86	2.47815816279767	1.52737516825084	-88.5169968553564	0.913031408463922	0.407889258449382	9	3	rod	0.85	*rod*.mat	20140828_s3.fr1-48.rod2.mat	Rod	Rod
2.57727848101266	22.3395886075949	0.91294375	0.86	3.05033293299353	1.60613794915521	81.5635381627012	0.846091908494928	0.53303703659259	9	3	rod	0.85	*rod*.mat	20140828_s3.fr1-48.rod2.mat	Rod	Rod
2.46949720670391	25.3880167597765	2.06856875	0.9675	4.15607704546056	1.55647965854768	-82.1595891229667	0.936545856545286	0.350545087810195	9	3	rod	0.85	*rod*.mat	20140828_s3.fr1-48.rod2.mat	Rod	Rod
2.52899635036496	29.5436678832117	1.58320625	0.86	3.30358612528426	1.54948388838238	-86.5261236568975	0.754623387603411	0.65615816910403	9	3	rod	0.85	*rod*.mat	20140828_s3.fr1-48.rod2.mat	Rod	Rod
2.5993984962406	32.8465037593985	1.53698125	0.86	3.95817581294189	1.58804303841974	64.8050853416178	0.81704665653075	0.576571557616157	9	3	rod	0.85	*rod*.mat	20140828_s3.fr1-48.rod2.mat	Rod	Rod
2.53113636363636	36.8040909090909	1.2711875	0.9675	2.7533806879448	1.57165234796546	-78.6864265415577	0.91463225644286	0.404286823275558	9	3	rod	0.85	*rod*.mat	20140828_s3.fr1-48.rod2.mat	Rod	Rod
2.52877941176471	39.5574705882353	1.9645625	0.9675	5.0287987360678	1.58375479589997	75.3558005955191	0.824840636212172	0.56536530213049	9	3	rod	0.85	*rod*.mat	20140828_s3.fr1-48.rod2.mat	Rod	Rod
2.46361570247934	44.585847107438	1.39830625	0.9675	2.87733590995393	1.53413890538121	86.0944825860508	0.809611624782512	0.586965941956619	9	3	rod	0.85	*rod*.mat	20140828_s3.fr1-48.rod2.mat	Rod	Rod
2.56906779661017	47.46125	1.3636375	0.86	2.71971076257644	1.54064460944735	76.9971504797628	0.812496731402517	0.582965746386721	9	3	rod	0.85	*rod*.mat	20140828_s3.fr1-48.rod2.mat	Rod	Rod
2.6510593220339	50.1797245762712	1.3636375	0.9675	2.52559720780348	1.60384924871703	-85.8675547501035	0.960378584129166	0.278698717517784	9	3	rod	0.85	*rod*.mat	20140828_s3.fr1-48.rod2.mat	Rod	Rod
2.56759615384615	52.7039423076923	1.5023125	1.075	2.6898050431695	1.62112306615211	88.7400255985654	0.947305378811888	0.320331889255606	9	3	rod	0.85	*rod*.mat	20140828_s3.fr1-48.rod2.mat	Rod	Rod
2.43228417266187	55.3903417266187	1.60631875	0.9675	2.8011937659287	1.54840549156159	80.3105191336207	0.932432787435836	0.361343461148305	9	3	rod	0.85	*rod*.mat	20140828_s3.fr1-48.rod2.mat	Rod	Rod
2.495	58.1908333333333	1.49075625	0.9675	3.14812771967542	1.53925387020222	78.4230867498308	0.915608394845236	0.402071221662196	9	3	rod	0.85	*rod*.mat	20140828_s3.fr1-48.rod2.mat	Rod	Rod
2.59428321678322	61.3373951048951	1.65254375	0.9675	3.08063544359629	1.6058806418092	88.0614440322368	0.883373327036698	0.468669995924761	9	3	rod	0.85	*rod*.mat	20140828_s3.fr1-48.rod2.mat	Rod	Rod
2.48622340425532	64.4161347517731	1.62943125	0.9675	4.11465303009192	1.5494606682214	88.7979287009525	0.973639114522392	0.22809400402477	9	3	rod	0.85	*rod*.mat	20140828_s3.fr1-48.rod2.mat	Rod	Rod
2.57400557620818	68.5298513011152	3.10863125	1.075	4.72333233607008	1.56212682789849	-87.6080143326122	0.93413071914436	0.356931085156282	9	3	rod	0.85	*rod*.mat	20140828_s3.fr1-48.rod2.mat	Rod	Rod
2.61495398773006	73.2530061349693	1.88366875	1.075	3.10315992635328	1.58569466360666	89.790516658213	0.897424689929147	0.441167684566281	9	3	rod	0.85	*rod*.mat	20140828_s3.fr1-48.rod2.mat	Rod	Rod
2.56872377622378	76.3558216783217	1.65254375	0.9675	2.54927623033745	1.56203200144792	83.5675692091675	0.938313581497605	0.345785515568737	9	3	rod	0.85	*rod*.mat	20140828_s3.fr1-48.rod2.mat	Rod	Rod
2.59106617647059	78.905	1.57165	1.075	2.94493202423011	1.52438488592384	-36.6503778830032	0.746795899354174	0.665053294637197	9	3	rod	0.85	*rod*.mat	20140828_s3.fr1-48.rod2.mat	Rod	Rod
2.72769565217391	81.8467608695652	1.32896875	1.075	2.59278401304624	1.55500707321525	87.096731713791	0.964264000163944	0.264943273150744	9	3	rod	0.85	*rod*.mat	20140828_s3.fr1-48.rod2.mat	Rod	Rod
2.7686320754717	84.4392216981132	1.2249625	0.9675	3.29348732658684	1.59453839961795	-85.957257479732	0.87713538974765	0.480243175955929	9	3	rod	0.85	*rod*.mat	20140828_s3.fr1-48.rod2.mat	Rod	Rod
2.69044520547945	87.7317808219178	2.53081875	1.1825	4.30715704363597	1.5771579166602	-76.8358739058361	0.862385579327678	0.506252024754139	9	3	rod	0.85	*rod*.mat	20140828_s3.fr1-48.rod2.mat	Rod	Rod
2.66304502369668	92.0388507109005	2.43836875	1.29	NaN	NaN	86.7207303589711	0.842745187471053	0.538312687008563	9	3	rod	0.85	*rod*.mat	20140828_s3.fr1-48.rod2.mat	Rod	Rod
2.42173611111111	1.101875	0.83205	0.86	2.5116871094159	1.58043744720285	83.1826616725097	0.928126806706266	0.372264194723626	10	3	rod	0.85	*rod*.mat	20140828_s3.fr1-48.rod2.mat	Rod	Rod
2.39752100840336	3.61344537815126	1.37519375	0.9675	3.11861948163709	1.57015587021826	-77.1296458218836	0.785795373372444	0.61848656508162	10	3	rod	0.85	*rod*.mat	20140828_s3.fr1-48.rod2.mat	Rod	Rod
2.39951834862385	6.73206422018349	1.25963125	0.86	2.37595351438919	1.48377069277035	-88.1866527889937	0.89697649113743	0.442078244597927	10	3	rod	0.85	*rod*.mat	20140828_s3.fr1-48.rod2.mat	Rod	Rod
2.60602631578947	9.09902631578947	1.09784375	0.9675	2.85692319173768	1.59207039365878	-77.0170728300709	0.814954977045636	0.57952427506408	10	3	rod	0.85	*rod*.mat	20140828_s3.fr1-48.rod2.mat	Rod	Rod
2.54525252525253	11.955303030303	1.14406875	0.86	2.45191810563852	1.59894230627324	77.2718279634606	0.844304740093547	0.535863327589758	10	3	rod	0.85	*rod*.mat	20140828_s3.fr1-48.rod2.mat	Rod	Rod
2.47625	14.40625	0.9938375	0.9675	1.80617048481286	1.60328428984876	76.9786235055134	0.91337464133569	0.40712008617225	10	3	rod	0.85	*rod*.mat	20140828_s3.fr1-48.rod2.mat	Rod	Rod
2.41758152173913	16.2114673913043	1.063175	0.9675	2.65823888751367	1.54016022911829	-89.3715877117042	0.955620707832828	0.294599834964455	10	3	rod	0.85	*rod*.mat	20140828_s3.fr1-48.rod2.mat	Rod	Rod
2.49900684931507	18.8684589041096	0.84360625	0.86	1.72266462965929	1.54340920645078	-87.6952089313792	0.935486411961626	0.353362665027254	10	3	rod	0.85	*rod*.mat	20140828_s3.fr1-48.rod2.mat	Rod	Rod
2.5461797752809	20.5904775280899	1.02850625	0.86	2.41693873644688	1.56413477458558	-77.2604101459858	0.919157414552162	0.393890400078226	10	3	rod	0.85	*rod*.mat	20140828_s3.fr1-48.rod2.mat	Rod	Rod
2.56228021978022	23.0073626373626	1.05161875	0.9675	1.58704267804333	1.57943091940665	87.3170269575816	0.917655326043213	0.397377279904783	10	3	rod	0.85	*rod*.mat	20140828_s3.fr1-48.rod2.mat	Rod	Rod
2.54857692307692	24.5943461538462	0.75115625	0.86	3.45542380815013	1.58601632916636	-86.7137303606577	0.905848604287385	0.423601588890548	10	3	rod	0.85	*rod*.mat	20140828_s3.fr1-48.rod2.mat	Rod	Rod
2.49598739495798	28.0493697478992	1.37519375	0.9675	3.1306645315707	1.56288165896447	88.9084024809297	0.931991375616425	0.362480448819801	10	3	rod	0.85	*rod*.mat	20140828_s3.fr1-48.rod2.mat	Rod	Rod
2.52076530612245	31.1799362244898	2.265025	1.075	5.56275601889925	1.57994050304098	-80.0314588258758	0.824454174723452	0.565928717932808	10	3	rod	0.85	*rod*.mat	20140828_s3.fr1-48.rod2.mat	Rod	Rod
2.46989919354839	36.7424596774194	1.432975	0.9675	3.17040438857164	1.5380721252823	-81.8164248797217	0.852000017797622	0.52354175542439	10	3	rod	0.85	*rod*.mat	20140828_s3.fr1-48.rod2.mat	Rod	Rod
2.57362962962963	39.9111666666667	1.56009375	0.86	2.93307347067624	1.59438852231421	-79.0310718442947	0.758183529268314	0.652041207245557	10	3	rod	0.85	*rod*.mat	20140828_s3.fr1-48.rod2.mat	Rod	Rod
2.5044384057971	42.8434239130435	1.5947625	1.075	2.75534530652968	1.53388922060763	87.6376604959222	0.789959785667022	0.613158655674787	10	3	rod	0.85	*rod*.mat	20140828_s3.fr1-48.rod2.mat	Rod	Rod
2.60610714285714	45.5968928571429	1.617875	0.86	3.10169113854777	1.58494872817966	-82.9527914946353	0.813206747431485	0.581974901462173	10	3	rod	0.85	*rod*.mat	20140828_s3.fr1-48.rod2.mat	Rod	Rod
2.56221223021583	48.698273381295	1.60631875	1.075	3.17076124616072	1.59592823645857	-71.4870064928407	0.854907728054595	0.518780084922822	10	3	rod	0.85	*rod*.mat	20140828_s3.fr1-48.rod2.mat	Rod	Rod
2.48253333333333	51.8680333333333	1.7334375	0.9675	3.46921092821929	1.52808556783455	85.1495408039704	0.954508595556231	0.29818340163274	10	3	rod	0.85	*rod*.mat	20140828_s3.fr1-48.rod2.mat	Rod	Rod
2.63066091954023	55.3340804597701	2.0107875	1.075	3.45006438656128	1.62078952291874	84.625939726021	0.930620660433268	0.365985226989764	10	3	rod	0.85	*rod*.mat	20140828_s3.fr1-48.rod2.mat	Rod	Rod
2.45825301204819	58.7798343373494	1.9183375	0.9675	4.40549577500372	1.54682751229871	-87.8263064934846	0.978902130352792	0.204329682598408	10	3	rod	0.85	*rod*.mat	20140828_s3.fr1-48.rod2.mat	Rod	Rod
2.56383741258741	63.1840646853147	3.3050875	1.075	5.18597738048336	1.56676855785522	-87.0970538046328	0.965139186818135	0.261737177466306	10	3	rod	0.85	*rod*.mat	20140828_s3.fr1-48.rod2.mat	Rod	Rod
2.58472527472527	68.37	2.1032375	1.075	3.62622428819945	1.56283521409843	-89.713956174498	0.926727787667741	0.375733426200617	10	3	rod	0.85	*rod*.mat	20140828_s3.fr1-48.rod2.mat	Rod	Rod
2.61359375	71.996109375	1.849	0.9675	2.86989528275297	1.59768411584709	86.5990890076334	0.906180154986993	0.422891861718513	10	3	rod	0.85	*rod*.mat	20140828_s3.fr1-48.rod2.mat	Rod	Rod
2.53643790849673	74.8649673202614	1.76810625	0.9675	3.2346055537856	1.54823938474461	-85.5280987144987	0.903218096661367	0.429181861060574	10	3	rod	0.85	*rod*.mat	20140828_s3.fr1-48.rod2.mat	Rod	Rod
2.60939453125	78.09875	1.4792	0.9675	2.95385849635672	1.5049361875121	84.3190090353707	0.958784407459998	0.28413458080913	10	3	rod	0.85	*rod*.mat	20140828_s3.fr1-48.rod2.mat	Rod	Rod
2.80379545454545	81.0462045454545	1.2711875	0.9675	3.83193610692434	1.59478160042601	-83.9901773428883	0.95568202804402	0.294400851346713	10	3	rod	0.85	*rod*.mat	20140828_s3.fr1-48.rod2.mat	Rod	Rod
2.71189423076923	84.8770384615385	3.004625	1.1825	4.73544268803278	1.55963412875056	86.2784336001141	0.933496133766525	0.358587462473174	10	3	rod	0.85	*rod*.mat	20140828_s3.fr1-48.rod2.mat	Rod	Rod
2.76475108225108	89.6121861471861	2.66949375	1.29	3.27443213805501	1.54103519607962	89.9500683054062	0.862000834090761	0.5069068573484	10	3	rod	0.85	*rod*.mat	20140828_s3.fr1-48.rod2.mat	Rod	Rod
2.8621875	92.8851682692308	1.20185	1.075	1.35955170510776	1.60539643444879	88.0947788022978	0.721203517602872	0.692723239250166	10	3	rod	0.85	*rod*.mat	20140828_s3.fr1-48.rod2.mat	Rod	Rod
2.81515625	94.24390625	0.3698	1.075	NaN	NaN	-1.5842483821786	0.869060687180971	0.494705490162115	10	3	rod	0.85	*rod*.mat	20140828_s3.fr1-48.rod2.mat	Rod	Rod
2.43052380952381	2.46635714285714	1.21340625	0.86	2.75630394906167	1.54673431693165	88.9311857615623	0.883954160440328	0.467573568799856	11	3	rod	0.85	*rod*.mat	20140828_s3.fr1-48.rod2.mat	Rod	Rod
2.49683962264151	5.22186320754717	1.2249625	0.9675	1.9281402356561	1.54306143705476	80.7703951985641	0.833698292754164	0.552220206673744	11	3	rod	0.85	*rod*.mat	20140828_s3.fr1-48.rod2.mat	Rod	Rod
2.55030952380952	7.1492619047619	1.21340625	0.9675	2.92905428230075	1.58222202899637	-77.3882061479191	0.890055917231638	0.455851361960177	11	3	rod	0.85	*rod*.mat	20140828_s3.fr1-48.rod2.mat	Rod	Rod
2.51684375	10.078125	0.9245	0.9675	2.0258915068066	1.5905202782453	-88.7510453119064	0.799281620360077	0.600956646817863	11	3	rod	0.85	*rod*.mat	20140828_s3.fr1-48.rod2.mat	Rod	Rod
2.47688775510204	12.1036224489796	1.1325125	0.9675	2.53958441484485	1.58945705930976	-88.8664655938319	0.831918791455535	0.554897399906651	11	3	rod	0.85	*rod*.mat	20140828_s3.fr1-48.rod2.mat	Rod	Rod
2.4295	14.6427647058824	0.98228125	0.9675	2.00445051777307	1.57929375407401	71.5556712175277	0.803068881996302	0.595886206224989	11	3	rod	0.85	*rod*.mat	20140828_s3.fr1-48.rod2.mat	Rod	Rod
2.41246753246753	16.6471428571429	0.88983125	0.86	3.67622846559993	1.54129359108313	89.514076022698	0.786424222059709	0.617686767672565	11	3	rod	0.85	*rod*.mat	20140828_s3.fr1-48.rod2.mat	Rod	Rod
2.52091059602649	20.3217715231788	1.74499375	0.9675	3.65358388243473	1.5661870018552	88.5171644244585	0.951089045337521	0.308916862341573	11	3	rod	0.85	*rod*.mat	20140828_s3.fr1-48.rod2.mat	Rod	Rod
2.53775109170306	23.9753165938865	2.64638125	0.9675	6.00155972650009	1.55787093734017	-89.1429866576646	0.931485563590167	0.36377829075291	11	3	rod	0.85	*rod*.mat	20140828_s3.fr1-48.rod2.mat	Rod	Rod
2.61532142857143	29.976375	1.617875	0.9675	2.56621682614472	1.63097537347192	87.8983614303475	0.967215314183939	0.25395774453256	11	3	rod	0.85	*rod*.mat	20140828_s3.fr1-48.rod2.mat	Rod	Rod
2.46098214285714	32.5379464285714	0.64715	0.7525	1.73739794136005	1.518339967749	88.1813239771685	0.963166083886633	0.268907223500015	11	3	rod	0.85	*rod*.mat	20140828_s3.fr1-48.rod2.mat	Rod	Rod
2.55207792207792	34.2729545454545	0.88983125	0.9675	2.37394459526425	1.55476793302897	-76.3675453557729	0.846238193722366	0.532804766763124	11	3	rod	0.85	*rod*.mat	20140828_s3.fr1-48.rod2.mat	Rod	Rod
2.5901268115942	36.6465942028985	1.5947625	0.86	3.24341149138169	1.6003965211189	87.6491331023495	0.639642922462395	0.768672187439982	11	3	rod	0.85	*rod*.mat	20140828_s3.fr1-48.rod2.mat	Rod	Rod
2.49413522012579	39.8885849056604	1.83744375	0.9675	2.43770684884446	1.52193454536496	89.3480569524097	0.950585666325539	0.310462382546472	11	3	rod	0.85	*rod*.mat	20140828_s3.fr1-48.rod2.mat	Rod	Rod
2.61319852941176	42.3233823529412	0.785825	0.86	1.4662152149115	1.59042684860385	75.8604697852734	0.760557343812163	0.649270765377117	11	3	rod	0.85	*rod*.mat	20140828_s3.fr1-48.rod2.mat	Rod	Rod
2.58441780821918	43.7893150684932	0.84360625	0.86	2.98972372591882	1.57126821496714	-89.8103012408098	0.94770376546167	0.319151332332754	11	3	rod	0.85	*rod*.mat	20140828_s3.fr1-48.rod2.mat	Rod	Rod
2.58300699300699	46.7790384615385	1.65254375	0.9675	3.86328882307929	1.57833474532435	89.3708721031802	0.957461894849919	0.288559733695473	11	3	rod	0.85	*rod*.mat	20140828_s3.fr1-48.rod2.mat	Rod	Rod
2.55388418079096	50.6422175141243	2.04545625	0.9675	3.7286907157293	1.57207693359708	-87.0675521285157	0.965440197465214	0.260624682481013	11	3	rod	0.85	*rod*.mat	20140828_s3.fr1-48.rod2.mat	Rod	Rod
2.5491091954023	54.3709051724138	2.0107875	0.9675	3.77522376065067	1.55849662034343	-89.8627658882525	0.947936115545484	0.318460548332974	11	3	rod	0.85	*rod*.mat	20140828_s3.fr1-48.rod2.mat	Rod	Rod
2.5955421686747	58.145843373494	1.9183375	0.9675	2.59912571556	1.56176170286784	86.1972878905546	0.905785172685178	0.423737207410067	11	3	rod	0.85	*rod*.mat	20140828_s3.fr1-48.rod2.mat	Rod	Rod
2.61902397260274	60.7448630136986	1.6872125	0.9675	4.28841510595764	1.57876710186297	-89.0527841058992	0.970026441455039	0.242999388637244	11	3	rod	0.85	*rod*.mat	20140828_s3.fr1-48.rod2.mat	Rod	Rod
2.58484234234234	65.0331418918919	2.5654875	1.075	4.01371569167042	1.56069415730293	-89.0481627337518	0.934023131533238	0.357212527441079	11	3	rod	0.85	*rod*.mat	20140828_s3.fr1-48.rod2.mat	Rod	Rod
2.62538888888889	69.0466527777778	2.080125	1.1825	3.2331871439492	1.5697749543816	89.7097153779959	0.940378581213909	0.340129569420414	11	3	rod	0.85	*rod*.mat	20140828_s3.fr1-48.rod2.mat	Rod	Rod
2.62869117647059	72.2798382352941	1.9645625	1.075	3.75110339886537	1.56898547343062	-84.8761770780928	0.933742687392441	0.35794495909447	11	3	rod	0.85	*rod*.mat	20140828_s3.fr1-48.rod2.mat	Rod	Rod
2.63548387096774	76.030935483871	1.79121875	1.075	3.1677179982251	1.54896379487797	86.7633148376108	0.965945872990684	0.25874421820065	11	3	rod	0.85	*rod*.mat	20140828_s3.fr1-48.rod2.mat	Rod	Rod
2.70463768115942	79.1978985507246	1.5947625	0.9675	4.33228668949971	1.58231640969	-83.6535099917133	0.796043536540176	0.605239364163146	11	3	rod	0.85	*rod*.mat	20140828_s3.fr1-48.rod2.mat	Rod	Rod
2.65473048327138	83.5298977695167	3.10863125	1.075	4.16761750263049	1.57737818832784	83.0038328620453	0.750231246955983	0.661175525931557	11	3	rod	0.85	*rod*.mat	20140828_s3.fr1-48.rod2.mat	Rod	Rod
2.6273	87.697425	1.155625	0.9675	2.01257541233062	1.50112835655505	-88.1024607028949	0.862679842230814	0.505750422450262	11	3	rod	0.85	*rod*.mat	20140828_s3.fr1-48.rod2.mat	Rod	Rod
2.76739864864865	89.7051182432432	1.710325	1.1825	2.82856275996267	1.53406905666249	-84.0550644089623	0.821965549759094	0.569537211259485	11	3	rod	0.85	*rod*.mat	20140828_s3.fr1-48.rod2.mat	Rod	Rod
2.87126068376068	92.5317735042735	1.35208125	1.075	1.62389465959393	1.57215425285851	83.6427954740537	0.834094487154282	0.551621597201229	11	3	rod	0.85	*rod*.mat	20140828_s3.fr1-48.rod2.mat	Rod	Rod
2.86905555555556	94.1556666666667	0.52003125	1.075	NaN	NaN	-0.0717690935053306	0.664046352578263	0.747691408020385	11	3	rod	0.85	*rod*.mat	20140828_s3.fr1-48.rod2.mat	Rod	Rod
2.3246875	0.188125	0.1849	0.7525	1.70278363464448	1.54399330516178	-81.635528518193	0.893393520143579	0.449274991698252	12	3	rod	0.85	*rod*.mat	20140828_s3.fr1-48.rod2.mat	Rod	Rod
2.37032178217822	1.89029702970297	1.16718125	0.9675	2.94309245948265	1.55821511162564	87.8358443681654	0.898889830537666	0.438174705518206	12	3	rod	0.85	*rod*.mat	20140828_s3.fr1-48.rod2.mat	Rod	Rod
2.40734848484848	4.83315656565657	1.14406875	0.86	2.31090290228035	1.58653812408062	6.22717464907928	0.899534629851673	0.436849458850086	12	3	rod	0.85	*rod*.mat	20140828_s3.fr1-48.rod2.mat	Rod	Rod
2.37097222222222	7.14377314814815	1.248075	0.9675	3.95399793169935	1.55248821011338	81.0481324588934	0.876148756187743	0.482040825066375	12	3	rod	0.85	*rod*.mat	20140828_s3.fr1-48.rod2.mat	Rod	Rod
2.44335843373494	11.0971084337349	1.9183375	0.9675	4.16302410152432	1.55894130960777	-89.2261345272435	0.956218290543444	0.292654370939807	12	3	rod	0.85	*rod*.mat	20140828_s3.fr1-48.rod2.mat	Rod	Rod
2.49271	15.25984	2.8890625	1.075	5.53898254145843	1.55765942568464	86.4770758749573	0.97092218782877	0.239395290642474	12	3	rod	0.85	*rod*.mat	20140828_s3.fr1-48.rod2.mat	Rod	Rod
2.56547297297297	20.7983445945946	0.8551625	0.7525	1.89123839591191	1.58609400066403	86.3360820415628	0.816650513799036	0.57713251364983	12	3	rod	0.85	*rod*.mat	20140828_s3.fr1-48.rod2.mat	Rod	Rod
2.53654255319149	22.6893617021277	1.0862875	1.075	1.93836762497013	1.61265099331399	-71.1304230393823	0.733115669267807	0.68010397401722	12	3	rod	0.85	*rod*.mat	20140828_s3.fr1-48.rod2.mat	Rod	Rod
2.45543650793651	24.6260317460317	0.72804375	0.9675	1.83770652300106	1.50516080411563	-79.3560091764524	0.532989729955002	0.846121709780865	12	3	rod	0.85	*rod*.mat	20140828_s3.fr1-48.rod2.mat	Rod	Rod
2.57596875	26.45978125	0.9245	0.9675	2.02773167595549	1.5672257258647	86.3474795663571	0.697245084520424	0.716832820197364	12	3	rod	0.85	*rod*.mat	20140828_s3.fr1-48.rod2.mat	Rod	Rod
2.58320895522388	28.4875	0.77426875	0.9675	1.4810958941505	1.6423061026008	-83.4047810448863	0.763568723732639	0.645726570722709	12	3	rod	0.85	*rod*.mat	20140828_s3.fr1-48.rod2.mat	Rod	Rod
2.47738636363636	29.9648106060606	0.7627125	0.9675	1.99229825794019	1.59439676236917	88.6929240819003	0.966855686755779	0.255323483032819	12	3	rod	0.85	*rod*.mat	20140828_s3.fr1-48.rod2.mat	Rod	Rod
2.43037162162162	31.9565540540541	0.8551625	0.86	1.51717512693947	1.58151822351762	-77.7290054613045	0.824193675324704	0.566308030628876	12	3	rod	0.85	*rod*.mat	20140828_s3.fr1-48.rod2.mat	Rod	Rod
2.4141049382716	33.4736419753086	0.93605625	0.86	2.06155966373425	1.47208853001543	77.2977774795332	0.831644588557735	0.555308273234458	12	3	rod	0.85	*rod*.mat	20140828_s3.fr1-48.rod2.mat	Rod	Rod
2.61726666666667	35.5251666666667	0.86671875	0.86	1.67685354438791	1.61218149398419	-77.3957691340248	0.775546003308062	0.631291055498881	12	3	rod	0.85	*rod*.mat	20140828_s3.fr1-48.rod2.mat	Rod	Rod
2.54788961038961	37.2005844155844	0.88983125	0.86	2.28217744408554	1.53826079038809	-84.0803467577606	0.699303124927268	0.714825250999821	12	3	rod	0.85	*rod*.mat	20140828_s3.fr1-48.rod2.mat	Rod	Rod
2.62212837837838	39.4815540540541	0.8551625	0.86	1.72920030602243	1.60552747859954	-89.7845007240459	0.68744100706175	0.726240223211251	12	3	rod	0.85	*rod*.mat	20140828_s3.fr1-48.rod2.mat	Rod	Rod
2.56208333333333	41.2097115384615	0.9013875	0.7525	3.43810565843689	1.57474421814267	89.2307578615999	0.960070951422163	0.279756623219796	12	3	rod	0.85	*rod*.mat	20140828_s3.fr1-48.rod2.mat	Rod	Rod
2.5485101010101	44.6477904040404	2.2881375	1.075	3.37650245917474	1.5872947814321	86.7052160187135	0.908547719677494	0.417781092282579	12	3	rod	0.85	*rod*.mat	20140828_s3.fr1-48.rod2.mat	Rod	Rod
2.49280555555556	48.0238333333333	1.0400625	0.9675	1.88423990043217	1.58954898573182	89.9046231949952	0.974933478254317	0.222496545993277	12	3	rod	0.85	*rod*.mat	20140828_s3.fr1-48.rod2.mat	Rod	Rod
2.45747311827957	49.9077419354839	1.07473125	0.9675	3.07599867879053	1.52929577994548	-88.4089206494827	0.952624312631421	0.304149501041037	12	3	rod	0.85	*rod*.mat	20140828_s3.fr1-48.rod2.mat	Rod	Rod
2.58509210526316	52.9810921052632	2.1956875	0.9675	3.01340264296808	1.57248614667292	-89.4066325895866	0.965802707101239	0.259278095788903	12	3	rod	0.85	*rod*.mat	20140828_s3.fr1-48.rod2.mat	Rod	Rod
2.58	55.9944904458599	1.81433125	0.9675	4.72806978619207	1.57489637207565	-88.5887321442347	0.952629577429652	0.304133010714395	12	3	rod	0.85	*rod*.mat	20140828_s3.fr1-48.rod2.mat	Rod	Rod
2.56061475409836	60.7225204918033	2.819725	0.9675	4.43521058439049	1.55612708997997	87.2440501931199	0.967201540710106	0.254010195952834	12	3	rod	0.85	*rod*.mat	20140828_s3.fr1-48.rod2.mat	Rod	Rod
2.62567357512953	65.1572538860104	2.23035625	1.075	3.70451112033807	1.57419668811604	-78.6802994999823	0.754983459216674	0.655743834366153	12	3	rod	0.85	*rod*.mat	20140828_s3.fr1-48.rod2.mat	Rod	Rod
2.61307692307692	68.8617435897436	2.25346875	0.9675	4.16948432403671	1.58517556039651	-85.3475539750329	0.827377606358806	0.561646059806327	12	3	rod	0.85	*rod*.mat	20140828_s3.fr1-48.rod2.mat	Rod	Rod
2.553125	73.030796875	1.849	0.9675	3.53455905966008	1.53071312382778	85.6175041982953	0.798823769706775	0.601565112811121	12	3	rod	0.85	*rod*.mat	20140828_s3.fr1-48.rod2.mat	Rod	Rod
2.69476351351351	76.5625168918919	1.710325	0.9675	5.00047295759258	1.56838833945252	79.0705853822587	0.786275935662128	0.617875515778579	12	3	rod	0.85	*rod*.mat	20140828_s3.fr1-48.rod2.mat	Rod	Rod
2.70680457746479	81.5629753521127	3.281975	1.1825	4.29302197522455	1.59161569340489	89.284929375327	0.826299784230569	0.563230562541234	12	3	rod	0.85	*rod*.mat	20140828_s3.fr1-48.rod2.mat	Rod	Rod
2.61743303571429	85.8550669642857	1.2943	1.075	2.44588816870878	1.48137756043805	-83.4432711028066	0.911415288590788	0.411487754037675	12	3	rod	0.85	*rod*.mat	20140828_s3.fr1-48.rod2.mat	Rod	Rod
2.83585	88.2911833333333	1.7334375	1.1825	3.06111184282078	1.5672959442274	-87.2582249372875	0.830179069708114	0.557496827092828	12	3	rod	0.85	*rod*.mat	20140828_s3.fr1-48.rod2.mat	Rod	Rod
2.84656504065041	91.3522764227642	1.42141875	0.9675	2.18748969445651	1.55389744466553	86.6123270379323	0.844819364244046	0.535051625358045	12	3	rod	0.85	*rod*.mat	20140828_s3.fr1-48.rod2.mat	Rod	Rod
2.88352941176471	93.5394537815126	1.37519375	1.075	NaN	NaN	-87.0508805801766	0.748602558287493	0.663019011586712	12	3	rod	0.85	*rod*.mat	20140828_s3.fr1-48.rod2.mat	Rod	Rod
2.408	0.179166666666667	0.17334375	0.7525	1.24348017207863	1.66967875775204	83.9240307626463	0.833954595269342	0.55183306627018	13	3	rod	0.85	*rod*.mat	20140828_s3.fr1-48.rod2.mat	Rod	Rod
2.28524193548387	1.41657258064516	0.7164875	0.86	3.45688483612662	1.52713812139038	-73.6458285754412	0.790467853558216	0.612503528553972	13	3	rod	0.85	*rod*.mat	20140828_s3.fr1-48.rod2.mat	Rod	Rod
2.43611538461538	4.87016346153846	3.004625	0.9675	5.81084112495966	1.55065853232724	-6.65550958443361	0.918945592343449	0.394384328178171	13	3	rod	0.85	*rod*.mat	20140828_s3.fr1-48.rod2.mat	Rod	Rod
2.553125	10.6798263888889	0.83205	0.86	2.29378014812053	1.60143332892587	89.3064860870227	0.979640468217912	0.200759938806998	13	3	rod	0.85	*rod*.mat	20140828_s3.fr1-48.rod2.mat	Rod	Rod
2.48286144578313	12.9725301204819	0.95916875	0.9675	1.99204878172163	1.60580619406476	-89.7787659043996	0.717050691393531	0.697021022618443	13	3	rod	0.85	*rod*.mat	20140828_s3.fr1-48.rod2.mat	Rod	Rod
2.41313432835821	14.9633582089552	0.77426875	0.86	2.19182703258753	1.53062161306521	-69.3200941643318	0.813339949973403	0.581788729503471	13	3	rod	0.85	*rod*.mat	20140828_s3.fr1-48.rod2.mat	Rod	Rod
2.50116666666667	17.1534166666667	1.0400625	0.86	2.25900867086006	1.53589192648879	-89.5747350078568	0.644250120358824	0.764814868067849	13	3	rod	0.85	*rod*.mat	20140828_s3.fr1-48.rod2.mat	Rod	Rod
2.58	19.411049382716	0.93605625	0.9675	1.70280511597888	1.65535626915318	80.2500618242479	0.781801904068745	0.623526890193587	13	3	rod	0.85	*rod*.mat	20140828_s3.fr1-48.rod2.mat	Rod	Rod
2.43618243243243	21.1077702702703	0.8551625	0.86	2.09896382494997	1.58358330935859	89.3630437223219	0.973295420892015	0.229556144920226	13	3	rod	0.85	*rod*.mat	20140828_s3.fr1-48.rod2.mat	Rod	Rod
2.40934375	23.2065625	0.9245	0.86	1.64813933048379	1.55471172442278	76.9088767636852	0.78816081043719	0.615469363080724	13	3	rod	0.85	*rod*.mat	20140828_s3.fr1-48.rod2.mat	Rod	Rod
2.43585227272727	24.8544886363636	1.01695	0.9675	3.33897109626435	1.52582122322318	81.3104761999307	0.824023285923663	0.566555932151071	13	3	rod	0.85	*rod*.mat	20140828_s3.fr1-48.rod2.mat	Rod	Rod
2.58597222222222	28.1900833333333	2.080125	0.9675	3.41810722486956	1.58903672318505	89.1129839742438	0.962529363148176	0.27117747892767	13	3	rod	0.85	*rod*.mat	20140828_s3.fr1-48.rod2.mat	Rod	Rod
2.52362804878049	31.6076219512195	0.9476125	0.86	2.09408968310898	1.54979849820427	-85.7000681150175	0.767283410092146	0.64130816975723	13	3	rod	0.85	*rod*.mat	20140828_s3.fr1-48.rod2.mat	Rod	Rod
2.56759615384615	33.70125	0.9013875	0.9675	3.76620524046319	1.5798897157742	-89.2087533157216	0.794034463326463	0.607872742479752	13	3	rod	0.85	*rod*.mat	20140828_s3.fr1-48.rod2.mat	Rod	Rod
2.53334905660377	37.4672995283019	2.449925	0.9675	3.60182419659337	1.58229668232741	89.2257367073916	0.778538715458308	0.627596581039547	13	3	rod	0.85	*rod*.mat	20140828_s3.fr1-48.rod2.mat	Rod	Rod
2.49192771084337	41.0688855421687	0.95916875	0.9675	2.1646712546887	1.58027299741298	88.0754580820658	0.974294802524019	0.225276802566715	13	3	rod	0.85	*rod*.mat	20140828_s3.fr1-48.rod2.mat	Rod	Rod
2.47141414141414	43.2334595959596	1.14406875	0.9675	3.24346615958462	1.52404353563499	-71.885079522691	0.821794989360795	0.569783288155673	13	3	rod	0.85	*rod*.mat	20140828_s3.fr1-48.rod2.mat	Rod	Rod
2.623	46.4733815789474	2.1956875	0.9675	3.47704513142146	1.58243595198002	72.8478302710538	0.714614394877627	0.69951859634586	13	3	rod	0.85	*rod*.mat	20140828_s3.fr1-48.rod2.mat	Rod	Rod
2.58252941176471	49.9501911764706	1.9645625	0.9675	3.87833447911829	1.5891280065926	89.8943221741151	0.967412972967848	0.253203751420688	13	3	rod	0.85	*rod*.mat	20140828_s3.fr1-48.rod2.mat	Rod	Rod
2.51143700787402	53.827874015748	1.46764375	0.86	2.54806017250258	1.51352289445592	87.9848455080306	0.954809266496262	0.297219219790495	13	3	rod	0.85	*rod*.mat	20140828_s3.fr1-48.rod2.mat	Rod	Rod
2.65729338842975	56.3717561983471	1.39830625	0.9675	3.6663501407614	1.59378603311499	83.1384719073877	0.913730282829941	0.406321264813345	13	3	rod	0.85	*rod*.mat	20140828_s3.fr1-48.rod2.mat	Rod	Rod
2.5730125	60.0371375	2.31125	1.075	3.13516800876699	1.57034879592622	-83.8089317293575	0.900497582044117	0.434861017720258	13	3	rod	0.85	*rod*.mat	20140828_s3.fr1-48.rod2.mat	Rod	Rod
2.57441558441558	63.1723051948052	0.88983125	0.86	1.99698522095983	1.55743451513159	83.4221637414008	0.7996041655369	0.600527416906205	13	3	rod	0.85	*rod*.mat	20140828_s3.fr1-48.rod2.mat	Rod	Rod
2.60109813084112	65.1691121495327	1.23651875	0.9675	3.75074359049864	1.57982983565254	-86.3840987008426	0.89078424114299	0.454426491009611	13	3	rod	0.85	*rod*.mat	20140828_s3.fr1-48.rod2.mat	Rod	Rod
2.56721621621622	68.9197027027027	2.13790625	0.9675	3.88254601943888	1.54264369112799	-86.8735940327262	0.966158421253502	0.257949423416571	13	3	rod	0.85	*rod*.mat	20140828_s3.fr1-48.rod2.mat	Rod	Rod
2.67650568181818	72.8007102272727	2.0339	0.9675	5.57474982071604	1.56632865263129	88.2088764131898	0.984189253261743	0.177120054663758	13	3	rod	0.85	*rod*.mat	20140828_s3.fr1-48.rod2.mat	Rod	Rod
2.70141176470588	78.3754044117647	3.929125	1.1825	4.69914388486377	1.58969649147172	-86.4211539355926	0.795328728694137	0.606178367573248	13	3	rod	0.85	*rod*.mat	20140828_s3.fr1-48.rod2.mat	Rod	Rod
2.61260245901639	83.0737090163934	1.4098625	1.075	2.82823524835393	1.47814010490114	-84.7843180351639	0.952248777538643	0.305323215095349	13	3	rod	0.85	*rod*.mat	20140828_s3.fr1-48.rod2.mat	Rod	Rod
2.87428125	85.8898125	1.849	1.075	3.16753029391721	1.59536325032247	-89.2428879244068	0.805211234282131	0.592988084354018	13	3	rod	0.85	*rod*.mat	20140828_s3.fr1-48.rod2.mat	Rod	Rod
2.79647260273973	89.0563869863014	1.6872125	1.1825	2.71696247230755	1.56735102741818	-79.8286450708239	0.792374169002496	0.610035389381308	13	3	rod	0.85	*rod*.mat	20140828_s3.fr1-48.rod2.mat	Rod	Rod
2.80583333333333	91.7733333333333	1.49075625	1.1825	2.42270449343291	1.54272483405991	89.2780129332551	0.846552738604772	0.53230485697649	13	3	rod	0.85	*rod*.mat	20140828_s3.fr1-48.rod2.mat	Rod	Rod
2.87383333333333	94.1950833333333	0.3466875	0.7525	NaN	NaN	-11.3242883195785	0.671456760698804	0.741043735896789	13	3	rod	0.85	*rod*.mat	20140828_s3.fr1-48.rod2.mat	Rod	Rod
2.39635416666667	0.250833333333333	0.27735	0.7525	2.01238434809974	1.57850470270127	-84.0684185585753	0.886047872394152	0.463593753005578	14	3	rod	0.85	*rod*.mat	20140828_s3.fr1-48.rod2.mat	Rod	Rod
2.38084210526316	2.26315789473684	1.09784375	0.7525	2.26145833704618	1.58777903176628	88.9943535287392	0.74877474183182	0.662824551442303	14	3	rod	0.85	*rod*.mat	20140828_s3.fr1-48.rod2.mat	Rod	Rod
2.34243827160494	4.52429012345679	0.93605625	0.86	2.36369261893409	1.55475342106436	-75.0632986356854	0.84242753069147	0.53880966540428	14	3	rod	0.85	*rod*.mat	20140828_s3.fr1-48.rod2.mat	Rod	Rod
2.38035714285714	6.88767857142857	1.1325125	0.86	2.64883185651367	1.55677351354222	81.6083291178508	0.924771831729493	0.380522087715915	14	3	rod	0.85	*rod*.mat	20140828_s3.fr1-48.rod2.mat	Rod	Rod
2.4175	9.53625	0.9938375	0.86	1.74738734287112	1.56182811385896	-11.0473282185262	0.787671342327051	0.6160956552977	14	3	rod	0.85	*rod*.mat	20140828_s3.fr1-48.rod2.mat	Rod	Rod
2.43317073170732	11.2835670731707	0.9476125	0.9675	2.38862670158391	1.56585674018604	-89.5867340167116	0.903607395192395	0.428361617507468	14	3	rod	0.85	*rod*.mat	20140828_s3.fr1-48.rod2.mat	Rod	Rod
2.44496951219512	13.6721646341463	0.9476125	0.9675	1.83968476985166	1.61563942151041	86.6703390038078	0.875929149588535	0.482439762976794	14	3	rod	0.85	*rod*.mat	20140828_s3.fr1-48.rod2.mat	Rod	Rod
2.3625	15.51	0.9938375	0.9675	2.78989551249438	1.54912152904897	85.9915525136786	0.804690277266301	0.593694835477861	14	3	rod	0.85	*rod*.mat	20140828_s3.fr1-48.rod2.mat	Rod	Rod
2.42296568627451	18.2992401960784	1.1787375	0.9675	2.02317611914432	1.54793745432158	-85.1476205172286	0.728432411403276	0.685117670197762	14	3	rod	0.85	*rod*.mat	20140828_s3.fr1-48.rod2.mat	Rod	Rod
2.46920918367347	20.321887755102	1.1325125	0.9675	2.72626988136136	1.56004255022235	-79.1409215145766	0.853872301644555	0.520482557329475	14	3	rod	0.85	*rod*.mat	20140828_s3.fr1-48.rod2.mat	Rod	Rod
2.49852631578947	23.048	1.09784375	0.86	2.35676407661719	1.56222080102973	79.8690207787561	0.902056829688275	0.431617279557641	14	3	rod	0.85	*rod*.mat	20140828_s3.fr1-48.rod2.mat	Rod	Rod
2.51873655913978	25.4046774193548	1.07473125	0.86	2.96138159813784	1.57996372162466	-83.7669676774628	0.790337730786238	0.612671421967485	14	3	rod	0.85	*rod*.mat	20140828_s3.fr1-48.rod2.mat	Rod	Rod
2.49158878504673	28.3659345794393	1.23651875	0.9675	2.25389993661071	1.59405313132839	87.7537900916467	0.849055688214762	0.528303358223433	14	3	rod	0.85	*rod*.mat	20140828_s3.fr1-48.rod2.mat	Rod	Rod
2.439175	30.619225	1.155625	0.9675	2.89437142019445	1.55274754670751	89.3827946907054	0.910889245981071	0.412650919732449	14	3	rod	0.85	*rod*.mat	20140828_s3.fr1-48.rod2.mat	Rod	Rod
2.49141203703704	33.513125	1.248075	0.9675	2.12664942646135	1.5995813119982	-81.6886320147672	0.833029380224642	0.553228751677414	14	3	rod	0.85	*rod*.mat	20140828_s3.fr1-48.rod2.mat	Rod	Rod
2.43020491803279	35.638893442623	1.4098625	0.9675	2.69503269054764	1.55151147595966	-78.3884285922529	0.702391494843802	0.711790831614941	14	3	rod	0.85	*rod*.mat	20140828_s3.fr1-48.rod2.mat	Rod	Rod
2.482175	38.333425	1.155625	0.9675	2.00369743464577	1.52502386471857	86.6052775518723	0.683906374954444	0.729569784391234	14	3	rod	0.85	*rod*.mat	20140828_s3.fr1-48.rod2.mat	Rod	Rod
2.57385714285714	40.3350238095238	1.21340625	0.9675	2.26153370197325	1.59596333423881	-81.0435965606721	0.866819801569771	0.498621531430947	14	3	rod	0.85	*rod*.mat	20140828_s3.fr1-48.rod2.mat	Rod	Rod
2.51694711538462	42.5958413461538	1.20185	1.075	1.51295863596498	1.55428490181126	78.2180908607702	0.854063216992839	0.520169223791492	14	3	rod	0.85	*rod*.mat	20140828_s3.fr1-48.rod2.mat	Rod	Rod
2.54192708333333	44.10859375	1.1094	1.075	3.21072997062944	1.57625633709548	-89.6451561285896	0.838125182423529	0.545477935930983	14	3	rod	0.85	*rod*.mat	20140828_s3.fr1-48.rod2.mat	Rod	Rod
2.52439655172414	47.319275862069	1.67565625	0.9675	3.25643171802903	1.55736361929249	-89.6347928087928	0.930585759757276	0.366073959381125	14	3	rod	0.85	*rod*.mat	20140828_s3.fr1-48.rod2.mat	Rod	Rod
2.56813793103448	50.5754137931034	1.67565625	0.9675	2.94307185207474	1.5748437991702	-85.3131716625471	0.876488603146901	0.481422609100979	14	3	rod	0.85	*rod*.mat	20140828_s3.fr1-48.rod2.mat	Rod	Rod
2.55622596153846	53.5184615384615	1.20185	0.9675	1.97489625046206	1.5944994215047	-80.5518435321609	0.775544500387504	0.631292901844062	14	3	rod	0.85	*rod*.mat	20140828_s3.fr1-48.rod2.mat	Rod	Rod
2.50941919191919	55.492803030303	1.14406875	0.86	2.49793443201085	1.54919396089585	79.8242847664605	0.88603277519374	0.463622606526558	14	3	rod	0.85	*rod*.mat	20140828_s3.fr1-48.rod2.mat	Rod	Rod
2.56337628865979	57.9901546391753	1.12095625	0.9675	2.38697271919405	1.57453729463442	-80.9525539247388	0.819637202248755	0.572882934542332	14	3	rod	0.85	*rod*.mat	20140828_s3.fr1-48.rod2.mat	Rod	Rod
2.55444672131148	60.3771106557377	1.4098625	0.9675	2.90018711391077	1.55090674162207	87.8387381674691	0.884859598794686	0.465857800644046	14	3	rod	0.85	*rod*.mat	20140828_s3.fr1-48.rod2.mat	Rod	Rod
2.61212643678161	63.276724137931	1.00539375	0.86	1.97506439098276	1.55132516351256	89.9614575472933	0.866670851348617	0.498880381877924	14	3	rod	0.85	*rod*.mat	20140828_s3.fr1-48.rod2.mat	Rod	Rod
2.65058080808081	65.2514141414141	1.14406875	0.9675	3.37479179925323	1.57459497442834	86.2314274496619	0.760741112855445	0.649055436162011	14	3	rod	0.85	*rod*.mat	20140828_s3.fr1-48.rod2.mat	Rod	Rod
2.63776119402985	68.6261815920398	2.32280625	0.9675	6.255065515369	1.55849891084529	87.0344123147974	0.815268665093489	0.579082898829416	14	3	rod	0.85	*rod*.mat	20140828_s3.fr1-48.rod2.mat	Rod	Rod
2.71468039772727	74.8807741477273	4.0678	1.075	5.1825096809985	1.58590527260977	-85.7356954566717	0.966380557957357	0.25711596061316	14	3	rod	0.85	*rod*.mat	20140828_s3.fr1-48.rod2.mat	Rod	Rod
2.63638111888112	80.0626923076923	1.65254375	1.075	3.13868112231535	1.48972626546742	89.1200520072566	0.988034587262813	0.154232468606328	14	3	rod	0.85	*rod*.mat	20140828_s3.fr1-48.rod2.mat	Rod	Rod
2.89055555555556	83.1910648148148	1.8721125	1.075	3.42849414440089	1.5828915833696	-85.3641902335575	0.830212685563874	0.55744676582506	14	3	rod	0.85	*rod*.mat	20140828_s3.fr1-48.rod2.mat	Rod	Rod
2.84908805031447	86.6193081761006	1.83744375	0.9675	3.08987406596644	1.58752313922359	-89.1481246764008	0.870873662581575	0.491506931611094	14	3	rod	0.85	*rod*.mat	20140828_s3.fr1-48.rod2.mat	Rod	Rod
2.79740671641791	89.70875	1.5485375	1.075	3.57484045547378	1.52879359764001	86.165397821243	0.914296865676645	0.405044740015056	14	3	rod	0.85	*rod*.mat	20140828_s3.fr1-48.rod2.mat	Rod	Rod
2.947515625	93.2804375	1.849	1.075	NaN	NaN	87.2295614532057	0.94014022864458	0.340787837934567	14	3	rod	0.85	*rod*.mat	20140828_s3.fr1-48.rod2.mat	Rod	Rod
2.38139830508475	0.495593220338983	0.68181875	0.86	2.3946228354909	1.56548595481191	81.1671913345221	0.872313682840786	0.488946662457926	15	3	rod	0.85	*rod*.mat	20140828_s3.fr1-48.rod2.mat	Rod	Rod
2.39411458333333	2.89018229166667	1.1094	0.9675	2.24856305489122	1.57617084298488	-80.9380161845231	0.829340639153026	0.558743325910252	15	3	rod	0.85	*rod*.mat	20140828_s3.fr1-48.rod2.mat	Rod	Rod
2.3820297029703	5.13871287128713	1.16718125	0.9675	2.83606396541856	1.52300358995862	80.3253038471582	0.867069402018886	0.498187366442196	15	3	rod	0.85	*rod*.mat	20140828_s3.fr1-48.rod2.mat	Rod	Rod
2.51752136752137	7.97153846153846	1.35208125	1.075	2.37151294355874	1.60222132216532	86.2513792642421	0.952765805097588	0.303705977281886	15	3	rod	0.85	*rod*.mat	20140828_s3.fr1-48.rod2.mat	Rod	Rod
2.44300884955752	10.3418805309735	1.30585625	0.86	2.90429254628837	1.58210423799984	76.1098830199517	0.474565170982044	0.880220369277367	15	3	rod	0.85	*rod*.mat	20140828_s3.fr1-48.rod2.mat	Rod	Rod
2.41016806722689	13.245987394958	1.37519375	0.86	2.75279413676841	1.52750881943774	81.0549943231847	0.929231773366386	0.369497376670472	15	3	rod	0.85	*rod*.mat	20140828_s3.fr1-48.rod2.mat	Rod	Rod
2.52929245283019	15.9962028301887	1.2249625	0.86	3.18612926371415	1.57074406827681	82.7347114591543	0.891219155665409	0.453572945153297	15	3	rod	0.85	*rod*.mat	20140828_s3.fr1-48.rod2.mat	Rod	Rod
2.52945895522388	19.1823320895522	1.5485375	0.9675	2.48021842003272	1.58815780431024	88.928509824104	0.89525733472235	0.445549441281026	15	3	rod	0.85	*rod*.mat	20140828_s3.fr1-48.rod2.mat	Rod	Rod
2.48640086206897	21.6621767241379	1.340525	0.9675	2.91377160265481	1.58097409240091	86.3983658089291	0.909301513584503	0.416137906700329	15	3	rod	0.85	*rod*.mat	20140828_s3.fr1-48.rod2.mat	Rod	Rod
2.45674568965517	24.5757974137931	1.340525	0.9675	2.56658187762546	1.55332777854379	-82.0287139997108	0.887598079135259	0.460618768522732	15	3	rod	0.85	*rod*.mat	20140828_s3.fr1-48.rod2.mat	Rod	Rod
2.50157786885246	27.141987704918	1.4098625	0.9675	2.86024847107074	1.58004597595933	89.8860781936892	0.822901084798662	0.568184657164539	15	3	rod	0.85	*rod*.mat	20140828_s3.fr1-48.rod2.mat	Rod	Rod
2.47512195121951	30.0021138211382	1.42141875	1.075	2.37396222813464	1.56164124383823	88.0217365423276	0.911185144525496	0.411997126684217	15	3	rod	0.85	*rod*.mat	20140828_s3.fr1-48.rod2.mat	Rod	Rod
2.49685546875	32.3759765625	1.4792	0.9675	2.2258429405102	1.59979265853042	84.2448905762295	0.911353107423285	0.411625453039439	15	3	rod	0.85	*rod*.mat	20140828_s3.fr1-48.rod2.mat	Rod	Rod
2.43232323232323	34.6008838383838	1.14406875	0.9675	1.92659020119722	1.45176136063494	-82.7367839458787	0.793946688486864	0.607987381317032	15	3	rod	0.85	*rod*.mat	20140828_s3.fr1-48.rod2.mat	Rod	Rod
2.66111363636364	36.5138409090909	1.2711875	1.075	3.33879707624557	1.63348681559058	76.9724233365639	0.915669943339406	0.401931032472998	15	3	rod	0.85	*rod*.mat	20140828_s3.fr1-48.rod2.mat	Rod	Rod
2.45193989071038	39.8460792349727	2.11479375	1.075	3.67659760658112	1.54189370525371	-83.0830752952216	0.838330589079385	0.545162199179118	15	3	rod	0.85	*rod*.mat	20140828_s3.fr1-48.rod2.mat	Rod	Rod
2.5581884057971	43.5211413043478	1.5947625	0.9675	3.27028974958781	1.58830596172526	-86.3561867935962	0.835092501800787	0.550109546759646	15	3	rod	0.85	*rod*.mat	20140828_s3.fr1-48.rod2.mat	Rod	Rod
2.50092975206612	46.7909297520661	1.39830625	1.075	2.21334511706817	1.5563204474203	-86.1696965333115	0.851702296602219	0.52402595161166	15	3	rod	0.85	*rod*.mat	20140828_s3.fr1-48.rod2.mat	Rod	Rod
2.53296875	49.00404296875	1.4792	1.075	2.66875708076445	1.59074770866212	-80.151256781247	0.866500312265997	0.49917653074131	15	3	rod	0.85	*rod*.mat	20140828_s3.fr1-48.rod2.mat	Rod	Rod
2.4797268907563	51.672268907563	1.37519375	0.86	2.62798619428707	1.51564414623508	-88.8548613586023	0.924989313559201	0.37999311809726	15	3	rod	0.85	*rod*.mat	20140828_s3.fr1-48.rod2.mat	Rod	Rod
2.62459259259259	54.2962592592593	1.56009375	0.9675	3.26780500956335	1.57302922633059	-87.3143737471469	0.906682644990547	0.421813443684463	15	3	rod	0.85	*rod*.mat	20140828_s3.fr1-48.rod2.mat	Rod	Rod
2.61729591836735	57.564056122449	1.1325125	0.9675	2.2780108897869	1.60733078339479	-86.0172503478355	0.918313469801988	0.395853977092859	15	3	rod	0.85	*rod*.mat	20140828_s3.fr1-48.rod2.mat	Rod	Rod
2.53408854166667	59.840546875	1.1094	0.9675	3.80637710521812	1.54909892352208	82.9333469838806	0.726465120364861	0.687203338825757	15	3	rod	0.85	*rod*.mat	20140828_s3.fr1-48.rod2.mat	Rod	Rod
2.61667056074766	63.6460280373832	2.4730375	1.075	5.21579690654665	1.57596331018526	87.8405686121381	0.972700534145924	0.232063937035107	15	3	rod	0.85	*rod*.mat	20140828_s3.fr1-48.rod2.mat	Rod	Rod
2.58972074468085	68.8617553191489	2.172575	0.9675	3.15691053986247	1.56314157681886	89.9366920212141	0.947763960914767	0.318972529210826	15	3	rod	0.85	*rod*.mat	20140828_s3.fr1-48.rod2.mat	Rod	Rod
2.61388586956522	72.0185733695652	2.12635	1.075	4.37445022534546	1.54389615544887	-84.7090611188388	0.925379590927054	0.379041703108878	15	3	rod	0.85	*rod*.mat	20140828_s3.fr1-48.rod2.mat	Rod	Rod
2.73154513888889	76.3914409722222	1.6641	1.075	3.24569352838757	1.61696677694754	-89.3501475771432	0.920589074760031	0.39053265603848	15	3	rod	0.85	*rod*.mat	20140828_s3.fr1-48.rod2.mat	Rod	Rod
2.58174324324324	79.6336756756757	2.13790625	0.9675	3.84798509809763	1.54480367006474	83.3812879321173	0.89107798968193	0.453850213511473	15	3	rod	0.85	*rod*.mat	20140828_s3.fr1-48.rod2.mat	Rod	Rod
2.6817513368984	83.4803609625668	2.16101875	0.9675	3.49350836223615	1.55061463441045	-89.8506434421448	0.940787861554361	0.338995869520518	15	3	rod	0.85	*rod*.mat	20140828_s3.fr1-48.rod2.mat	Rod	Rod
2.7522514619883	86.9731578947368	1.97611875	1.075	4.23575790428331	1.5627163840539	86.4088653476283	0.903907032334331	0.427728975984259	15	3	rod	0.85	*rod*.mat	20140828_s3.fr1-48.rod2.mat	Rod	Rod
2.78647577092511	91.2087775330396	2.62326875	1.075	3.00075093586345	1.52116455410092	-87.0995859590094	0.974793017188798	0.2231111239718	15	3	rod	0.85	*rod*.mat	20140828_s3.fr1-48.rod2.mat	Rod	Rod
2.93534722222222	94.2058333333333	0.416025	0.9675	NaN	NaN	7.45728732154334	0.799012572510403	0.601314317948864	15	3	rod	0.85	*rod*.mat	20140828_s3.fr1-48.rod2.mat	Rod	Rod
2.41875	0.720801282051282	0.9013875	0.86	2.9215162731945	1.55595870116378	-88.6393523886833	0.92141663973789	0.38857608780538	16	3	rod	0.85	*rod*.mat	20140828_s3.fr1-48.rod2.mat	Rod	Rod
2.46209677419355	3.64199596774194	1.432975	0.9675	2.9573927082478	1.55854314654708	85.933280372625	0.929266120069498	0.369410988048516	16	3	rod	0.85	*rod*.mat	20140828_s3.fr1-48.rod2.mat	Rod	Rod
2.49833333333333	6.59916666666667	1.49075625	0.9675	3.43252934092112	1.59490482110752	88.320480759022	0.969514231648313	0.245035006950805	16	3	rod	0.85	*rod*.mat	20140828_s3.fr1-48.rod2.mat	Rod	Rod
2.41558823529412	10.0306985294118	1.57165	0.9675	2.84926712304699	1.55568061249066	-83.4341233683912	0.863420491047277	0.504484940944404	16	3	rod	0.85	*rod*.mat	20140828_s3.fr1-48.rod2.mat	Rod	Rod
2.4586553030303	12.8796401515152	1.525425	0.86	3.13700874712746	1.56964663203251	86.7668180580263	0.876226132213033	0.481900161057234	16	3	rod	0.85	*rod*.mat	20140828_s3.fr1-48.rod2.mat	Rod	Rod
2.4622619047619	16.0166468253968	1.4560875	0.9675	2.78442064615104	1.57713976006916	88.340172070396	0.907552500277275	0.419938637470365	16	3	rod	0.85	*rod*.mat	20140828_s3.fr1-48.rod2.mat	Rod	Rod
2.44459923664122	18.8010114503817	1.51386875	1.075	3.26887215901961	1.57564826350132	-85.2998078745368	0.870447305200594	0.492261606129326	16	3	rod	0.85	*rod*.mat	20140828_s3.fr1-48.rod2.mat	Rod	Rod
2.4287389380531	22.0698451327434	1.30585625	0.9675	2.35035786182971	1.55701106454373	77.6723208792887	0.916476998460383	0.400087379572321	16	3	rod	0.85	*rod*.mat	20140828_s3.fr1-48.rod2.mat	Rod	Rod
2.46113821138211	24.4199796747967	1.42141875	0.9675	2.50685130268502	1.57009282496543	84.2765376272287	0.844340285500167	0.535807318241825	16	3	rod	0.85	*rod*.mat	20140828_s3.fr1-48.rod2.mat	Rod	Rod
2.46290178571429	26.9268303571429	1.2943	0.9675	2.41580120937852	1.51822410476705	85.3669774510438	0.888421727721123	0.459028140436962	16	3	rod	0.85	*rod*.mat	20140828_s3.fr1-48.rod2.mat	Rod	Rod
2.58984732824427	29.3392938931298	1.51386875	0.9675	3.50728303450645	1.62591807366173	-81.7990618270092	0.85965636545949	0.510872717342569	16	3	rod	0.85	*rod*.mat	20140828_s3.fr1-48.rod2.mat	Rod	Rod
2.39661764705882	32.84125	2.357475	0.9675	3.92791006330661	1.53804907205627	-86.6259432918236	0.951369414336393	0.3080523291021	16	3	rod	0.85	*rod*.mat	20140828_s3.fr1-48.rod2.mat	Rod	Rod
2.52522292993631	36.7670541401274	1.81433125	0.9675	3.67399612513629	1.57164214850663	84.3571377043428	0.915272815308536	0.402834548614175	16	3	rod	0.85	*rod*.mat	20140828_s3.fr1-48.rod2.mat	Rod	Rod
2.52211538461538	40.441048951049	1.65254375	1.075	2.61148241379576	1.59012316621048	88.2861103642419	0.860596746000141	0.509286992543467	16	3	rod	0.85	*rod*.mat	20140828_s3.fr1-48.rod2.mat	Rod	Rod
2.47164682539683	43.0520436507936	1.4560875	0.9675	2.76538042462482	1.56241398311115	88.4049445057025	0.839388750116945	0.543531531906948	16	3	rod	0.85	*rod*.mat	20140828_s3.fr1-48.rod2.mat	Rod	Rod
2.49482692307692	45.8173269230769	1.5023125	0.86	3.10603538400578	1.55190738668085	-82.6713163731916	0.828944215007818	0.559331286810484	16	3	rod	0.85	*rod*.mat	20140828_s3.fr1-48.rod2.mat	Rod	Rod
2.55349315068493	48.9228082191781	1.6872125	0.9675	3.69492221870468	1.57244605366477	-87.6542801483485	0.919188631203723	0.393817546924749	16	3	rod	0.85	*rod*.mat	20140828_s3.fr1-48.rod2.mat	Rod	Rod
2.54739754098361	52.6177254098361	1.4098625	1.075	2.39468199528681	1.60669562659926	-88.004598744396	0.924500511084422	0.381180803562616	16	3	rod	0.85	*rod*.mat	20140828_s3.fr1-48.rod2.mat	Rod	Rod
2.46144859813084	55.0108644859813	1.23651875	0.9675	3.05762663378822	1.51257046910773	88.4169339353541	0.948892029390344	0.315600881746987	16	3	rod	0.85	*rod*.mat	20140828_s3.fr1-48.rod2.mat	Rod	Rod
2.63938095238095	58.0633095238095	1.21340625	0.86	2.22633531931105	1.58788310223061	78.1179008576602	0.9326566372058	0.360765293613408	16	3	rod	0.85	*rod*.mat	20140828_s3.fr1-48.rod2.mat	Rod	Rod
2.60134191176471	60.2893198529412	1.57165	0.9675	4.51935925674344	1.57030826925285	88.1321756381241	0.953193212598282	0.302361868390456	16	3	rod	0.85	*rod*.mat	20140828_s3.fr1-48.rod2.mat	Rod	Rod
2.60354761904762	64.8086785714286	2.4268125	1.075	3.61918155718995	1.57922794944961	-87.9504353412539	0.936787636531045	0.349898448185439	16	3	rod	0.85	*rod*.mat	20140828_s3.fr1-48.rod2.mat	Rod	Rod
2.57303240740741	68.4277314814815	2.49615	1.075	4.71744199597526	1.55446249761519	-88.3582450756769	0.955058470192592	0.296417473360437	16	3	rod	0.85	*rod*.mat	20140828_s3.fr1-48.rod2.mat	Rod	Rod
2.65008287292818	73.144544198895	2.09168125	0.9675	3.84375013176381	1.59213838647789	-89.0452180595028	0.938023731426719	0.346571030642052	16	3	rod	0.85	*rod*.mat	20140828_s3.fr1-48.rod2.mat	Rod	Rod
2.56805555555556	76.9874189814815	2.49615	0.9675	4.31300599961305	1.53834907540708	87.9102986627745	0.868428888272736	0.495813741251066	16	3	rod	0.85	*rod*.mat	20140828_s3.fr1-48.rod2.mat	Rod	Rod
2.70797619047619	81.2981547619048	2.4268125	1.075	3.54821253150535	1.57625486093336	86.1870724969721	0.935974325598523	0.352068263012146	16	3	rod	0.85	*rod*.mat	20140828_s3.fr1-48.rod2.mat	Rod	Rod
2.68860824742268	84.8463144329897	2.2419125	1.1825	3.9785832370579	1.56276104946997	85.1029079273307	0.962648225987735	0.270755227101283	16	3	rod	0.85	*rod*.mat	20140828_s3.fr1-48.rod2.mat	Rod	Rod
2.72057692307692	88.8247692307692	1.5023125	1.075	2.10740396471076	1.53391136359821	-82.8677777747527	0.872449766713821	0.488703800436419	16	3	rod	0.85	*rod*.mat	20140828_s3.fr1-48.rod2.mat	Rod	Rod
2.79829081632653	90.9307397959184	1.1325125	0.86	2.64429765054509	1.55292924386798	79.2142009430015	0.768369804208188	0.640006128080873	16	3	rod	0.85	*rod*.mat	20140828_s3.fr1-48.rod2.mat	Rod	Rod
2.84553418803419	93.5746153846154	1.35208125	1.075	NaN	NaN	-86.7370906563819	0.867705547876783	0.497078547297961	16	3	rod	0.85	*rod*.mat	20140828_s3.fr1-48.rod2.mat	Rod	Rod
2.29	0.38	0.49691875	0.86	2.42797647342171	1.54163857121766	-16.2509954754712	0.564652068080918	0.825329050750028	17	3	rod	0.85	*rod*.mat	20140828_s3.fr1-48.rod2.mat	Rod	Rod
2.36078431372549	2.80694444444444	1.76810625	0.86	3.5255468496764	1.5405464122768	81.8676797433902	0.909605622583277	0.415472756465318	17	3	rod	0.85	*rod*.mat	20140828_s3.fr1-48.rod2.mat	Rod	Rod
2.46741554054054	6.33087837837838	1.710325	0.9675	3.05544485441417	1.58719999085683	-85.3974221889031	0.915333184352215	0.402697357358641	17	3	rod	0.85	*rod*.mat	20140828_s3.fr1-48.rod2.mat	Rod	Rod
2.4172972972973	9.38591216216216	1.710325	1.075	3.68526024200358	1.56178352611639	-81.6616782219088	0.928814538444066	0.370544940830309	17	3	rod	0.85	*rod*.mat	20140828_s3.fr1-48.rod2.mat	Rod	Rod
2.45051136363636	13.0710227272727	1.525425	1.075	2.38509608806923	1.56218611293093	-89.5620050588996	0.945402574913435	0.325904850143484	17	3	rod	0.85	*rod*.mat	20140828_s3.fr1-48.rod2.mat	Rod	Rod
2.4710472972973	15.4560304054054	1.710325	1.075	2.90372421189337	1.56213372564528	87.903540485752	0.930161478511466	0.367150682817509	17	3	rod	0.85	*rod*.mat	20140828_s3.fr1-48.rod2.mat	Rod	Rod
2.49620078740157	18.3596456692913	1.46764375	0.9675	2.64893718832107	1.56785878388864	-88.447868583278	0.865072687083001	0.501646534985538	17	3	rod	0.85	*rod*.mat	20140828_s3.fr1-48.rod2.mat	Rod	Rod
2.50398214285714	21.0085714285714	1.617875	0.9675	2.41764736011645	1.57579992973204	89.2647549674514	0.889493529185071	0.456947766750083	17	3	rod	0.85	*rod*.mat	20140828_s3.fr1-48.rod2.mat	Rod	Rod
2.49188524590164	23.4261885245902	0.70493125	0.9675	2.05684923947383	1.62743447462409	-7.64621103308252	0.466226153957066	0.884665571482468	17	3	rod	0.85	*rod*.mat	20140828_s3.fr1-48.rod2.mat	Rod	Rod
2.37545138888889	25.4797395833333	1.6641	0.9675	3.94886945625632	1.5507558462449	84.1008156531532	0.946715823113249	0.322070101479481	17	3	rod	0.85	*rod*.mat	20140828_s3.fr1-48.rod2.mat	Rod	Rod
2.45458333333333	29.427816091954	2.0107875	0.9675	3.981421409189	1.55416239738618	-88.2859574205364	0.965307746141053	0.261114831520694	17	3	rod	0.85	*rod*.mat	20140828_s3.fr1-48.rod2.mat	Rod	Rod
2.52080696202532	33.4086867088608	1.8258875	0.9675	2.99945609192458	1.59235712519747	-88.5739805698224	0.931671990800908	0.363300566414467	17	3	rod	0.85	*rod*.mat	20140828_s3.fr1-48.rod2.mat	Rod	Rod
2.45614130434783	36.4074456521739	1.5947625	0.9675	3.02082695439615	1.55119502606437	-87.9699418989641	0.875878342726668	0.48253199763579	17	3	rod	0.85	*rod*.mat	20140828_s3.fr1-48.rod2.mat	Rod	Rod
2.51534965034965	39.4276923076923	1.65254375	0.86	2.62074549555464	1.58222448810578	-85.7286316203198	0.745152572920529	0.666894026866275	17	3	rod	0.85	*rod*.mat	20140828_s3.fr1-48.rod2.mat	Rod	Rod
2.4854	42.0482666666667	0.86671875	0.86	1.61039275991461	1.59775373468825	-87.4259674907368	0.844537910154731	0.535495768714823	17	3	rod	0.85	*rod*.mat	20140828_s3.fr1-48.rod2.mat	Rod	Rod
2.44199324324324	43.6580743243243	0.8551625	0.86	3.23837460754101	1.52977131229047	-87.6534646947667	0.932690599824239	0.360677480582723	17	3	rod	0.85	*rod*.mat	20140828_s3.fr1-48.rod2.mat	Rod	Rod
2.57481034482759	46.893724137931	1.67565625	0.9675	2.76422983185264	1.57699037580914	-88.1838522846853	0.935076965979776	0.354444731508392	17	3	rod	0.85	*rod*.mat	20140828_s3.fr1-48.rod2.mat	Rod	Rod
2.55768867924528	49.6579009433962	1.2249625	0.9675	3.1860874848035	1.58184791467643	-87.3117486436295	0.772016037346383	0.635603050716395	17	3	rod	0.85	*rod*.mat	20140828_s3.fr1-48.rod2.mat	Rod	Rod
2.52247807017544	52.8437938596491	1.3174125	0.86	2.61169758176618	1.57149851320415	-88.2698107232314	0.918021551014219	0.396530492993221	17	3	rod	0.85	*rod*.mat	20140828_s3.fr1-48.rod2.mat	Rod	Rod
2.52064417177914	55.455490797546	1.88366875	0.9675	5.1070425094729	1.5536071940018	-83.2421901695887	0.882810768535935	0.469728801498261	17	3	rod	0.85	*rod*.mat	20140828_s3.fr1-48.rod2.mat	Rod	Rod
2.60842548076923	60.5617788461538	2.4037	0.9675	3.68723077462166	1.57896112704753	88.3206558496913	0.95655275058424	0.291559317034672	17	3	rod	0.85	*rod*.mat	20140828_s3.fr1-48.rod2.mat	Rod	Rod
2.5783203125	64.24888671875	2.9584	0.9675	5.2829979810369	1.56102225680797	-88.0349865850615	0.976037304084041	0.217603265224487	17	3	rod	0.85	*rod*.mat	20140828_s3.fr1-48.rod2.mat	Rod	Rod
2.62995588235294	69.5316323529412	1.9645625	0.9675	4.47648312903357	1.56468599470949	-88.274307911112	0.920358833241745	0.39107495198989	17	3	rod	0.85	*rod*.mat	20140828_s3.fr1-48.rod2.mat	Rod	Rod
2.6573085106383	74.0080319148936	2.71571875	1.075	4.72720883188048	1.56143881176168	-87.8129362623722	0.976160874213538	0.217048261118721	17	3	rod	0.85	*rod*.mat	20140828_s3.fr1-48.rod2.mat	Rod	Rod
2.70154279279279	78.7350337837838	2.5654875	1.075	3.84673471000754	1.57688258050189	88.5511772290468	0.969881805918253	0.243576030324717	17	3	rod	0.85	*rod*.mat	20140828_s3.fr1-48.rod2.mat	Rod	Rod
2.67813073394495	82.5816972477064	2.5192625	0.9675	4.34741992579375	1.54100038043142	-88.5025215904892	0.961679684226052	0.274175463794413	17	3	rod	0.85	*rod*.mat	20140828_s3.fr1-48.rod2.mat	Rod	Rod
2.80764705882353	86.9271875	1.57165	0.9675	2.3275377283405	1.55412302856382	-88.4682821081643	0.912871867842	0.408246191534786	17	3	rod	0.85	*rod*.mat	20140828_s3.fr1-48.rod2.mat	Rod	Rod
2.84645299145299	89.2544017094017	1.35208125	1.075	2.95931898885396	1.56461279821066	-89.374143177307	0.82584585864009	0.563895928134804	17	3	rod	0.85	*rod*.mat	20140828_s3.fr1-48.rod2.mat	Rod	Rod
2.86475190839695	92.2136641221374	1.51386875	1.075	1.90493521626377	1.51063526524608	84.7099449439258	0.776730797827798	0.629832729941682	17	3	rod	0.85	*rod*.mat	20140828_s3.fr1-48.rod2.mat	Rod	Rod
2.97928571428571	94.1151530612245	0.56625625	0.9675	NaN	NaN	-9.67009672287707	0.640190634774617	0.768216083629387	17	3	rod	0.85	*rod*.mat	20140828_s3.fr1-48.rod2.mat	Rod	Rod
2.39170382165605	2.86963375796178	1.81433125	0.9675	2.8333480030479	1.56910468993582	-84.9292032178178	0.938062707863579	0.346465519374799	18	3	rod	0.85	*rod*.mat	20140828_s3.fr1-48.rod2.mat	Rod	Rod
2.39649681528662	5.70297770700637	1.81433125	1.075	3.26277361690266	1.55510489386732	-84.633659574987	0.940868766026175	0.338771257807365	18	3	rod	0.85	*rod*.mat	20140828_s3.fr1-48.rod2.mat	Rod	Rod
2.44769230769231	8.96534965034965	1.65254375	0.9675	2.81069877240054	1.5893301877466	82.5782820880337	0.922432677465511	0.386157941189624	18	3	rod	0.85	*rod*.mat	20140828_s3.fr1-48.rod2.mat	Rod	Rod
2.39560218978102	11.7755656934307	1.58320625	1.075	2.72721702797502	1.54537302686632	84.2459712934831	0.959740028813918	0.280889795279677	18	3	rod	0.85	*rod*.mat	20140828_s3.fr1-48.rod2.mat	Rod	Rod
2.46492957746479	14.5019014084507	0.82049375	0.86	2.20864034493944	1.61115768437614	-86.0574061557348	0.935416415784695	0.353547916244056	18	3	rod	0.85	*rod*.mat	20140828_s3.fr1-48.rod2.mat	Rod	Rod
2.37581005586592	16.7087430167598	2.06856875	1.075	3.27012352778333	1.55182004685817	-86.2190527092082	0.912788549962316	0.408432446137294	18	3	rod	0.85	*rod*.mat	20140828_s3.fr1-48.rod2.mat	Rod	Rod
2.43786111111111	19.9782777777778	1.0400625	0.9675	2.01855104929304	1.57886267731844	75.490203971635	0.841978753351807	0.539510684698772	18	3	rod	0.85	*rod*.mat	20140828_s3.fr1-48.rod2.mat	Rod	Rod
2.42157894736842	21.9967631578947	1.09784375	0.9675	3.60089753889863	1.55828317093749	-88.7255462676084	0.731503290866714	0.681837909954535	18	3	rod	0.85	*rod*.mat	20140828_s3.fr1-48.rod2.mat	Rod	Rod
2.46663636363636	25.5973787878788	1.90678125	0.9675	3.37192571711956	1.58180994854554	80.7567637742645	0.884979289074772	0.465630387656036	18	3	rod	0.85	*rod*.mat	20140828_s3.fr1-48.rod2.mat	Rod	Rod
2.4295	28.9691	1.7334375	1.075	3.38503264996929	1.55491693521616	88.6479118326913	0.953567816529627	0.301178384481556	18	3	rod	0.85	*rod*.mat	20140828_s3.fr1-48.rod2.mat	Rod	Rod
2.48325	32.3537058823529	1.9645625	0.9675	2.80420924979793	1.58800345251278	-87.4294571106761	0.947376877462248	0.320120371188528	18	3	rod	0.85	*rod*.mat	20140828_s3.fr1-48.rod2.mat	Rod	Rod
2.435	35.1575	0.9938375	0.9675	1.8737568772437	1.58756036275881	-87.7040893368662	0.698442442655275	0.715666231072651	18	3	rod	0.85	*rod*.mat	20140828_s3.fr1-48.rod2.mat	Rod	Rod
2.40358974358974	37.0309935897436	0.9013875	0.86	3.4105711939704	1.53539383884061	-87.5761847769678	0.68868279570924	0.725062760658762	18	3	rod	0.85	*rod*.mat	20140828_s3.fr1-48.rod2.mat	Rod	Rod
2.52430722891566	40.4394277108434	1.9183375	0.9675	3.32364425091394	1.56790150556123	-88.7478034516762	0.930640831875717	0.365933931257644	18	3	rod	0.85	*rod*.mat	20140828_s3.fr1-48.rod2.mat	Rod	Rod
2.53392857142857	43.7630580357143	1.2943	0.86	3.27421501941004	1.57636862582091	-85.1808253390172	0.868918871783356	0.494954537567582	18	3	rod	0.85	*rod*.mat	20140828_s3.fr1-48.rod2.mat	Rod	Rod
2.51568376068376	47.0372222222222	1.35208125	0.9675	3.10148540033058	1.59011739658415	-86.9240120717932	0.955732871053641	0.294235754434372	18	3	rod	0.85	*rod*.mat	20140828_s3.fr1-48.rod2.mat	Rod	Rod
2.45576347305389	50.138128742515	1.92989375	0.9675	5.32751288448295	1.54765543406938	89.9421303257317	0.935540012291299	0.353220731840582	18	3	rod	0.85	*rod*.mat	20140828_s3.fr1-48.rod2.mat	Rod	Rod
2.57903587443946	55.4642152466368	2.57704375	1.1825	4.2101878994547	1.57222407003698	-88.2491619833435	0.983051353662099	0.183330401360809	18	3	rod	0.85	*rod*.mat	20140828_s3.fr1-48.rod2.mat	Rod	Rod
2.57302480916031	59.6743988549618	3.0277375	1.075	5.96892305212378	1.56303385787998	-84.6441995319047	0.9310350076093	0.364929876285774	18	3	rod	0.85	*rod*.mat	20140828_s3.fr1-48.rod2.mat	Rod	Rod
2.61935792349727	65.6431420765027	2.11479375	1.075	4.92309876409743	1.57068270812858	86.9835582306804	0.908567645197475	0.417737757570841	18	3	rod	0.85	*rod*.mat	20140828_s3.fr1-48.rod2.mat	Rod	Rod
2.61991727941176	70.5662408088235	3.1433	0.9675	5.16759006473648	1.55628295679683	-89.3965941309892	0.983772949029629	0.179417905342656	18	3	rod	0.85	*rod*.mat	20140828_s3.fr1-48.rod2.mat	Rod	Rod
2.69491379310345	75.733286637931	2.68105	0.9675	4.22395176208051	1.56823792691791	89.324203357565	0.975197494859689	0.221336499519144	18	3	rod	0.85	*rod*.mat	20140828_s3.fr1-48.rod2.mat	Rod	Rod
2.70572033898305	79.9572245762712	2.727275	1.075	4.73974452822174	1.56230535082659	-88.745422522109	0.975132458153983	0.221622853186604	18	3	rod	0.85	*rod*.mat	20140828_s3.fr1-48.rod2.mat	Rod	Rod
2.7459649122807	84.696798245614	1.97611875	1.075	2.65166884486969	1.53942901979625	-85.3979406548342	0.937612108443024	0.347683094356091	18	3	rod	0.85	*rod*.mat	20140828_s3.fr1-48.rod2.mat	Rod	Rod
2.82912698412698	87.3471626984127	1.4560875	0.9675	3.251856552158	1.55832172166878	-89.2736502813217	0.88143560516254	0.472304217588353	18	3	rod	0.85	*rod*.mat	20140828_s3.fr1-48.rod2.mat	Rod	Rod
2.86969155844156	90.5987662337662	1.7796625	1.075	2.83517116420336	1.54763669034984	-83.8075191967943	0.86015242687684	0.510037059965138	18	3	rod	0.85	*rod*.mat	20140828_s3.fr1-48.rod2.mat	Rod	Rod
2.93534722222222	93.4331770833333	1.6641	1.075	NaN	NaN	84.7027502566949	0.89969658113126	0.436515820905407	18	3	rod	0.85	*rod*.mat	20140828_s3.fr1-48.rod2.mat	Rod	Rod
2.39431818181818	1.26143356643357	1.65254375	0.9675	3.04961571510309	1.55160676947267	-89.1261049309878	0.953575001733937	0.301155634295826	19	3	rod	0.85	*rod*.mat	20140828_s3.fr1-48.rod2.mat	Rod	Rod
2.45283536585366	4.31048780487805	0.9476125	0.9675	2.63860256292605	1.60050764111632	85.4722182868949	0.961248898256181	0.275681982728794	19	3	rod	0.85	*rod*.mat	20140828_s3.fr1-48.rod2.mat	Rod	Rod
2.37445054945055	6.94792582417582	2.1032375	1.075	3.34975059049575	1.54022424862047	80.6953632042957	0.837599063801801	0.546285464128734	19	3	rod	0.85	*rod*.mat	20140828_s3.fr1-48.rod2.mat	Rod	Rod
2.47684343434343	10.2961111111111	1.14406875	0.9675	2.45844835960305	1.591419187918	-88.559254638508	0.921258239427299	0.388951483204927	19	3	rod	0.85	*rod*.mat	20140828_s3.fr1-48.rod2.mat	Rod	Rod
2.42614678899083	12.7540366972477	1.25963125	0.9675	2.93883343589061	1.56709477783414	-84.3940809736471	0.976995895327446	0.213258107731738	19	3	rod	0.85	*rod*.mat	20140828_s3.fr1-48.rod2.mat	Rod	Rod
2.437025	15.69285	1.155625	0.9675	1.76897002523632	1.5389369288014	-88.3143473845945	0.977771608214534	0.209672797876987	19	3	rod	0.85	*rod*.mat	20140828_s3.fr1-48.rod2.mat	Rod	Rod
2.49337378640777	17.4609223300971	1.19029375	0.9675	2.89365785808082	1.59504806931226	80.9519315797882	0.813247041574243	0.581918593422432	19	3	rod	0.85	*rod*.mat	20140828_s3.fr1-48.rod2.mat	Rod	Rod
2.4232044198895	20.353729281768	2.09168125	1.075	3.81586943449286	1.55637875509263	87.5870882738249	0.835796693000468	0.549039058692076	19	3	rod	0.85	*rod*.mat	20140828_s3.fr1-48.rod2.mat	Rod	Rod
2.47821808510638	24.1692021276596	2.172575	1.075	4.12463223192762	1.59231823628505	80.9760571591055	0.936875880062023	0.349662101689631	19	3	rod	0.85	*rod*.mat	20140828_s3.fr1-48.rod2.mat	Rod	Rod
2.38945497630332	28.2928791469194	2.43836875	0.9675	4.71985872794786	1.54225000783359	88.2039321064319	0.809812951505216	0.586688148486409	19	3	rod	0.85	*rod*.mat	20140828_s3.fr1-48.rod2.mat	Rod	Rod
2.52417127071823	33.0108149171271	2.09168125	1.075	3.8109448390989	1.58053747687773	-86.9461471877089	0.943908213647468	0.330207940862792	19	3	rod	0.85	*rod*.mat	20140828_s3.fr1-48.rod2.mat	Rod	Rod
2.48704887218045	36.8215789473684	1.53698125	0.9675	3.49333210991173	1.5692198662476	88.9732441633855	0.923681634885024	0.383160850526418	19	3	rod	0.85	*rod*.mat	20140828_s3.fr1-48.rod2.mat	Rod	Rod
2.49255597014925	40.3149067164179	1.5485375	0.9675	3.64469616286008	1.57908728070088	-89.3813925694842	0.926226500374243	0.376967465445604	19	3	rod	0.85	*rod*.mat	20140828_s3.fr1-48.rod2.mat	Rod	Rod
2.46233830845771	43.9594776119403	2.32280625	0.9675	5.57774583489899	1.55670332175603	-87.077278405144	0.96362183362869	0.267269455333155	19	3	rod	0.85	*rod*.mat	20140828_s3.fr1-48.rod2.mat	Rod	Rod
2.54094290657439	49.536669550173	3.33975625	1.075	4.90854089131916	1.56802834995601	-89.0024125613029	0.971411676585588	0.23740125229909	19	3	rod	0.85	*rod*.mat	20140828_s3.fr1-48.rod2.mat	Rod	Rod
2.55452961672474	54.4451916376307	3.31664375	1.075	6.57662825150549	1.5660398906943	-87.9306767756134	0.977983338398831	0.208682988799467	19	3	rod	0.85	*rod*.mat	20140828_s3.fr1-48.rod2.mat	Rod	Rod
2.58581081081081	61.0217454954955	2.5654875	0.9675	5.37347599510317	1.56782592838345	-88.4427808508539	0.960721900478781	0.277512936528083	19	3	rod	0.85	*rod*.mat	20140828_s3.fr1-48.rod2.mat	Rod	Rod
2.60177215189873	66.3951977848101	3.651775	1.075	4.30578828495445	1.55432931505353	-89.1925782138127	0.98513782111334	0.171765751568991	19	3	rod	0.85	*rod*.mat	20140828_s3.fr1-48.rod2.mat	Rod	Rod
2.6726724137931	70.7004022988506	1.00539375	0.9675	2.11795077497118	1.57457057023625	87.7627928337401	0.93337665077807	0.358898352994707	19	3	rod	0.85	*rod*.mat	20140828_s3.fr1-48.rod2.mat	Rod	Rod
2.66467877094972	72.8183379888268	2.06856875	1.1825	2.847193831645	1.54967386233683	-68.1925668580703	0.73087724564912	0.68250893898348	19	3	rod	0.85	*rod*.mat	20140828_s3.fr1-48.rod2.mat	Rod	Rod
2.72481404958678	75.6648966942149	1.39830625	0.9675	2.31348489208273	1.5742525342311	86.9309383037581	0.864011207361017	0.503472574778963	19	3	rod	0.85	*rod*.mat	20140828_s3.fr1-48.rod2.mat	Rod	Rod
2.71681818181818	77.978367768595	1.39830625	1.075	3.93630786310922	1.55851160554357	82.0259980529041	0.871105013828256	0.491096787693907	19	3	rod	0.85	*rod*.mat	20140828_s3.fr1-48.rod2.mat	Rod	Rod
2.76517341040462	81.9143786127168	1.99923125	1.075	3.21795323035297	1.56825216674913	-86.8200434046165	0.93638881875958	0.350964357310024	19	3	rod	0.85	*rod*.mat	20140828_s3.fr1-48.rod2.mat	Rod	Rod
2.77336038961039	85.1323214285714	1.7796625	0.9675	3.45591828530026	1.55497632973142	-86.1999104709928	0.880040530579116	0.474898583423901	19	3	rod	0.85	*rod*.mat	20140828_s3.fr1-48.rod2.mat	Rod	Rod
2.82803072625698	88.5878072625698	2.06856875	1.1825	3.17030741227814	1.52557470357059	87.768485599434	0.892091212127234	0.451855363191987	19	3	rod	0.85	*rod*.mat	20140828_s3.fr1-48.rod2.mat	Rod	Rod
2.97134831460674	91.7548735955056	2.0570125	1.075	2.52356574455202	1.59808186846737	-88.9450105364415	0.904717046038366	0.426012988778058	19	3	rod	0.85	*rod*.mat	20140828_s3.fr1-48.rod2.mat	Rod	Rod
2.9025	94.2775	0.1617875	0.5375	NaN	NaN	0	0.657004319817604	0.75388681096104	19	3	rod	0.85	*rod*.mat	20140828_s3.fr1-48.rod2.mat	Rod	Rod
2.44679347826087	0.415978260869565	0.5315875	0.86	2.41674939252289	1.57342584606266	89.6522057951719	0.961578467323201	0.274530237278818	20	3	rod	0.85	*rod*.mat	20140828_s3.fr1-48.rod2.mat	Rod	Rod
2.44043859649123	2.83271929824561	1.3174125	0.9675	3.12693319367096	1.55987525529651	80.576212138307	0.819103731372332	0.573645428162662	20	3	rod	0.85	*rod*.mat	20140828_s3.fr1-48.rod2.mat	Rod	Rod
2.47458737864078	5.95946601941748	1.19029375	0.9675	1.81532523550929	1.55003402566831	86.0545745424849	0.880985254942433	0.473143720843906	20	3	rod	0.85	*rod*.mat	20140828_s3.fr1-48.rod2.mat	Rod	Rod
2.512275	7.7744	1.155625	0.9675	3.35173353826671	1.60639145957229	-56.6346438023274	0.521638982141643	0.853166321598685	20	3	rod	0.85	*rod*.mat	20140828_s3.fr1-48.rod2.mat	Rod	Rod
2.39299479166667	11.1240104166667	2.2188	0.9675	3.11875294255961	1.56422775654243	-89.1758232203875	0.938959201033159	0.344028514508859	20	3	rod	0.85	*rod*.mat	20140828_s3.fr1-48.rod2.mat	Rod	Rod
2.41348039215686	14.2426960784314	1.1787375	0.9675	2.08726684830529	1.53078127387002	80.7174090196654	0.776475208101541	0.630147801078182	20	3	rod	0.85	*rod*.mat	20140828_s3.fr1-48.rod2.mat	Rod	Rod
2.4969801980198	16.3282920792079	1.16718125	0.9675	2.21888106799353	1.62635049152398	-82.5222269870046	0.839234709697389	0.543769346358489	20	3	rod	0.85	*rod*.mat	20140828_s3.fr1-48.rod2.mat	Rod	Rod
2.37377551020408	18.54375	1.1325125	0.86	2.40043378320042	1.56373463381017	89.6416444697395	0.889616365176483	0.456708575363089	20	3	rod	0.85	*rod*.mat	20140828_s3.fr1-48.rod2.mat	Rod	Rod
2.3907264957265	20.9441239316239	1.35208125	0.9675	3.86978112760895	1.53919016148133	-88.3757968858034	0.846548466541276	0.532311651005888	20	3	rod	0.85	*rod*.mat	20140828_s3.fr1-48.rod2.mat	Rod	Rod
2.51301507537688	24.811972361809	2.29969375	0.9675	4.34321736154258	1.59711031910929	88.9399523494709	0.960914244338573	0.276846193810261	20	3	rod	0.85	*rod*.mat	20140828_s3.fr1-48.rod2.mat	Rod	Rod
2.39874087591241	29.1536861313869	1.58320625	0.9675	4.03620421300321	1.56071683434824	86.0524329112135	0.951045658481666	0.309050409291388	20	3	rod	0.85	*rod*.mat	20140828_s3.fr1-48.rod2.mat	Rod	Rod
2.43942307692308	33.1896853146853	1.65254375	0.86	3.91302585623415	1.55679423785124	-87.1813810807176	0.962897944520096	0.269865797089915	20	3	rod	0.85	*rod*.mat	20140828_s3.fr1-48.rod2.mat	Rod	Rod
2.4942118226601	37.1023275862069	2.34591875	0.86	6.16210242732777	1.56535845755775	89.0635762517562	0.984612804859031	0.174750177418026	20	3	rod	0.85	*rod*.mat	20140828_s3.fr1-48.rod2.mat	Rod	Rod
2.52772036474164	43.2643389057751	3.80200625	1.075	5.43682152604722	1.58575642536927	88.9671556624814	0.983679065226406	0.179931922224222	20	3	rod	0.85	*rod*.mat	20140828_s3.fr1-48.rod2.mat	Rod	Rod
2.4463880126183	48.7005520504732	3.66333125	0.9675	6.23241830511979	1.53849781335219	89.080829800468	0.97673497963945	0.214449946488038	20	3	rod	0.85	*rod*.mat	20140828_s3.fr1-48.rod2.mat	Rod	Rod
2.64765086206897	54.9297198275862	1.340525	0.9675	2.06526199473174	1.587070619894	81.9713841173136	0.880756148458516	0.473570065515674	20	3	rod	0.85	*rod*.mat	20140828_s3.fr1-48.rod2.mat	Rod	Rod
2.61404166666667	56.9947083333333	1.38675	0.9675	4.73758321308633	1.57647386798437	-87.0585631544778	0.988866316167801	0.148806615272046	20	3	rod	0.85	*rod*.mat	20140828_s3.fr1-48.rod2.mat	Rod	Rod
2.58714398734177	61.7322151898734	3.651775	1.075	4.6937974271686	1.53795858413582	89.6982732108667	0.88975207404391	0.456444133202039	20	3	rod	0.85	*rod*.mat	20140828_s3.fr1-48.rod2.mat	Rod	Rod
2.74125	66.4234821428571	0.970725	0.9675	2.53491042690047	1.57192419432387	84.4824536578159	0.828328899910351	0.560242120491942	20	3	rod	0.85	*rod*.mat	20140828_s3.fr1-48.rod2.mat	Rod	Rod
2.73839095744681	68.9583909574468	2.172575	1.075	3.00461435281192	1.60882177992361	77.9381038654768	0.769708323171359	0.638395721508795	20	3	rod	0.85	*rod*.mat	20140828_s3.fr1-48.rod2.mat	Rod	Rod
2.62416666666667	71.9608333333333	1.49075625	1.075	2.82547508570422	1.50351274079338	-86.7989833259758	0.936655794632207	0.350251227523771	20	3	rod	0.85	*rod*.mat	20140828_s3.fr1-48.rod2.mat	Rod	Rod
2.8141313559322	74.7799152542373	1.3636375	1.075	3.98982612678442	1.58620608954385	86.2222439588391	0.959555165488231	0.281520664223522	20	3	rod	0.85	*rod*.mat	20140828_s3.fr1-48.rod2.mat	Rod	Rod
2.75265151515151	78.7692676767677	2.2881375	1.075	3.84358522890419	1.58852921846637	-89.4530471566245	0.922596245528212	0.385766986323672	20	3	rod	0.85	*rod*.mat	20140828_s3.fr1-48.rod2.mat	Rod	Rod
2.68449720670391	82.612248603352	2.06856875	0.9675	3.63860762140696	1.51353709035386	-81.0524537644384	0.843277330972743	0.537478690803168	20	3	rod	0.85	*rod*.mat	20140828_s3.fr1-48.rod2.mat	Rod	Rod
2.89272727272727	86.2448930481283	2.16101875	1.1825	3.50817968524173	1.58123555112934	-87.9570928449343	0.907986221601864	0.419000025514524	20	3	rod	0.85	*rod*.mat	20140828_s3.fr1-48.rod2.mat	Rod	Rod
2.85610526315789	89.7528815789474	2.1956875	0.9675	3.79567791325555	1.55617631191983	86.74828760218	0.948269558365642	0.317466289040318	20	3	rod	0.85	*rod*.mat	20140828_s3.fr1-48.rod2.mat	Rod	Rod
2.91159615384615	93.5481538461539	1.5023125	0.9675	NaN	NaN	-87.4141537528705	0.903221804692971	0.429174057379022	20	3	rod	0.85	*rod*.mat	20140828_s3.fr1-48.rod2.mat	Rod	Rod
2.3349	0.40635	0.5778125	0.86	1.53500479726046	1.58178414835156	77.5069584916701	0.884227643461652	0.467056179210011	21	3	rod	0.85	*rod*.mat	20140828_s3.fr1-48.rod2.mat	Rod	Rod
2.31803398058252	1.94126213592233	1.19029375	0.86	2.60073197142775	1.5612257494304	-9.77553367947733	0.521328472905328	0.853356094100346	21	3	rod	0.85	*rod*.mat	20140828_s3.fr1-48.rod2.mat	Rod	Rod
2.34292410714286	4.541875	1.2943	1.075	2.26144044193914	1.50369705205281	87.8520406168452	0.838370880912606	0.54510023485394	21	3	rod	0.85	*rod*.mat	20140828_s3.fr1-48.rod2.mat	Rod	Rod
2.49455128205128	6.7982264957265	1.35208125	0.9675	2.35624973042989	1.57226521088103	83.5841584401548	0.914097398696192	0.405494692563114	21	3	rod	0.85	*rod*.mat	20140828_s3.fr1-48.rod2.mat	Rod	Rod
2.49109022556391	9.15447368421053	1.53698125	0.9675	2.74332395026782	1.5925652116465	89.4507948087336	0.997464892932391	0.0711602934744782	21	3	rod	0.85	*rod*.mat	20140828_s3.fr1-48.rod2.mat	Rod	Rod
2.43137583892617	11.8971476510067	1.72188125	1.075	4.07822370638449	1.54628280598295	-84.0295871077238	0.881596391728192	0.472004027622468	21	3	rod	0.85	*rod*.mat	20140828_s3.fr1-48.rod2.mat	Rod	Rod
[truncated: 15,767 more rows]
